# Supplementary material for: Identification of Novel Reference Genes Using Multiplatform Expression Data and Their Validation for Quantitative Gene Expression Analysis
Source: PLoS One. 2009 Jul 7;4(7):e6162. doi: 10.1371/journal.pone.0006162 (PMC2703796; doi:10.1371/journal.pone.0006162)
Supplement: Table S2 — A list of 2,087 candidate housekeeping genes (0.86 MB XLS) [file pone.0006162.s004.xls]

## Sheet: Sheet1
Table S2. A list of 2,087 candidate housekeeping genes
UniGene cluster	Symbol	Gene Names	EST				SHORT SAGE				LONG SAGE				Affymetrix			Genomic Variants on Human Genome Assembly Build 36 (hg18)				Remarks
			Mean	CV	0's P		Mean	CV	0's P		Mean	CV	0's P		Mean	CV		Variation type	Cytogenetic band	Locus ID	References
120	PRDX6	Peroxiredoxin 6	458.613	113.71	0.034		222.297	77.574	0		182.284	77.83	0		536.306	44.7793		CopyNumber	1q25.1	Locus0177	Wong et al. (2007)
142	SULT1A1	Sulfotransferase family, cytosolic, 1A, phenol-preferring, member 1	248.16	105.3	0.241		177.457	78.943	0.036		82.9996	75.28	0					CopyNumber	16p11.2	Locus2900	Redon et al. (2006) Wong et al. (2007)
202	TSPO	translocator protein	198.549	80.83	0.207		233.573	113.471	0		199.278	96.07	0.111		419.207	51.494
429	ATP5G3	ATP synthase, H+ transporting, mitochondrial F0 complex, subunit c (subunit 9) isoform 3	211.728	76.87	0.103		522.979	82.179	0		551.206	81.48	0		865.181	43.5986
695	CSTB	Cystatin B (stefin B)	138.202	109.45	0.345		151.395	90.92	0		118.868	85.62	0.111		1052.98	100.958		CopyNumber	21q22.3	Locus3455	Wong et al. (2007)
808	HNRPF	Heterogeneous nuclear ribonucleoprotein F	340.138	74.87	0.034		137.031	66.959	0		135.761	77.44	0.222		210.675	38.1668
861	MAPK3	Mitogen-activated protein kinase 3	145.678	106.68	0.241		68.6012	107.215	0		36.1132	50.87	0.222		127.148	87.0768		CopyNumber	16p11.2	Locus2903	Redon et al. (2006) Wong et al. (2007)
1063	SNRPC	Small nuclear ribonucleoprotein polypeptide C	171.262	77.26	0.276		96.5191	67.175	0.036		100.313	75.4	0.222		194.601	33.1355
1103	TGFB1	Transforming growth factor, beta 1 (Camurati-Engelmann disease)	197.319	110.45	0.345		106.486	111.798	0.036		125.524	97.41	0.111		106.237	57.2299
2430	VPS72	Vacuolar protein sorting 72 homolog (S. cerevisiae)	117.281	76.9	0.241		41.9782	80.01	0.071		47.2966	88.89	0.222		218.153	32.9002
2533	ALDH9A1	Aldehyde dehydrogenase 9 family, member A1	119.815	68.68	0.207		60.3633	77.458	0.071		74.0051	77.57	0.111		354.313	47.4315
2795	LDHA	Lactate dehydrogenase A	723.584	109.92	0.034		334.223	95.027	0		259.59	82.14	0.111		2250.38	43.7655
2853	PCBP1	Poly(rC) binding protein 1	203.545	81.02	0.103		154.673	63.43	0.036		186.932	60.34	0.111		926.323	22.9547
3100	KARS	Lysyl-tRNA synthetase	242.896	76.66	0.138		67.1165	76.398	0		61.2435	67.08	0.222		517.424	29.8124
3254	MRPL23	Mitochondrial ribosomal protein L23	105.591	58.85	0.379		97.4069	78.318	0.036		113.884	73.94	0.111		211.488	31.4534		Inversion	11p15.5	Locus2202	Tuzun et al. (2005)
3353	G3BP1	GTPase activating protein (SH3 domain) binding protein 1	221.631	105.29	0.138		78.0919	56.369	0.071		216.422	70.65	0		881.357	27.9617
3416	ADFP	Adipose differentiation-related protein	250.884	167.9	0.241		109.667	131.083	0.036		68.671	112.87	0.222		360.445	151.18		CopyNumber	9p22.1	Locus1912	Redon et al. (2006)
3439	STOML2	Stomatin (EPB72)-like 2	303.442	78.37	0.069		70.6395	80.747	0.036		89.5363	93.24	0.111		191.336	38.3289
3530	FUSIP1	FUS interacting protein (serine/arginine-rich) 1	188.958	77.05	0.138		79.3478	72.15	0.036		108.308	56.32	0		135.995	30.8752
3989	PLXNB2	Plexin B2	365.439	108.04	0.138		98.709	108.379	0.036		134.742	83.01	0.111		427.221	43.3744
4055	KLF6	Kruppel-like factor 6	258.766	121.39	0.276		257.286	135.832	0		441.936	118.93	0.111		64.4878	38.3214
4742	GPAA1	GPAA1P anchor attachment protein 1 homolog (yeast)	334.166	107.33	0.207		107.985	119.147	0.036		39.7092	65.93	0.222		275.638	44.7668		CopyNumber	8q24.3	Locus1879	Redon et al. (2006)
4747	DKC1	Dyskeratosis congenita 1, dyskerin	232.084	109.39	0.138		62.1876	73.497	0.071		71.073	73.04	0.111		307.458	47.4674
4766	FAM32A	Family with sequence similarity 32, member A	182.677	72.56	0.138		55.1655	86.855	0.036		72.6029	84.36	0.222		262.049	27.5069
4859	CCNL1	Cyclin L1	117.201	67.94	0.379		101.897	103.291	0.071		110.405	111.52	0		299.375	40.4355
4997	RBM23	RNA binding motif protein 23	151.357	66	0.345		65.0971	62.121	0		50.7249	94.59	0.111		264.435	22.1005
4998	TMOD3	Tropomodulin 3 (ubiquitous)	117.774	105.21	0.345		60.8128	63.215	0.036		28.7811	51.61	0.222		229.359	56.8429
5062	TSPAN3	Tetraspanin 3	230.302	90.95	0.069		333.073	101.421	0		111.823	81.88	0.111		800.467	52.1294		CopyNumber	15q24.3	Locus2811	Redon et al. (2006) Wong et al. (2007)
5086	RBM42	RNA binding motif protein 42	232.316	80.47	0.172		62.722	72.249	0.036		53.4155	73.36	0.222		135.696	28.7669
5120	DYNLL1	Dynein, light chain, LC8-type 1	202.212	103.08	0.103		212.706	71.637	0		204.684	69.54	0.111		1158.59	29.6299
5158	ILK	Integrin-linked kinase-2	154.412	64.84	0.138		163.139	67.544	0		138.55	60.73	0.111		383.947	36.3917
5245	PIH1D1	PIH1 domain containing 1	300.562	124.75	0.207		64.4064	74.9	0		80.6903	73.69	0		219.539	21.6027
5258	MAGED1	Melanoma antigen family D, 1	605.46	103.33	0.138		122.132	84.396	0.071		133.74	77.92	0.111		589.757	55.0461
5268	ZDHHC4	Zinc finger, DHHC-type containing 4	105.022	62.27	0.345		71.6656	78.7	0		46.2511	73.83	0.111		113.4	37.5393
5298	ADIPOR1	Adiponectin receptor 1	175.472	95.76	0.138		78.9105	59.081	0		58.5443	49.7	0.111		296.105	31.8174
5308	UBA52	Ubiquitin A-52 residue ribosomal protein fusion product 1	482.462	229.44	0.103		354.492	83.812	0		479.499	73.38	0		2422.2	38.0203
5324	C2orf25	Chromosome 2 open reading frame 25	665.117	222.84	0.138		73.703	64.232	0		62.2218	66.74	0.111		694.807	25.6876
5345	RNPEPL1	Arginyl aminopeptidase (aminopeptidase B)-like 1	174.045	85.31	0.31		69.8287	86.811	0.071		61.4097	84.79	0.111		73.4902	30.507		CopyNumber	2q37.3	Locus0515	Redon et al. (2006)
5662	GNB2L1	Guanine nucleotide binding protein (G protein), beta polypeptide 2-like 1	2888.02	78.73	0		632.04	87.26	0		651.22	57.1	0		2861.36	36.2789
5710	CREG1	Cellular repressor of E1A-stimulated genes 1	186.09	125.07	0.241		58.6745	67.53	0.071		34.1294	80.74	0.111		452.863	45.7789
5719	NCAPD2	Non-SMC condensin I complex, subunit D2	285.439	132.2	0.241		289.649	94.262	0		65.9893	56.36	0		55.5335	45.1781		CopyNumber	12p13.31	Locus2368	Redon et al. (2006)
5912	FBXO7	F-box protein 7	203.364	91.84	0.207		53.2291	65.609	0		30.2032	60.87	0.111		430.784	30.0313
5947	RAB8A	RAB8A, member RAS oncogene family	195.757	70.42	0.138		44.5708	68.421	0.036		34.9105	59.37	0.222		368.589	33.282
6396	JTB	Jumping translocation breakpoint	264.768	96.4	0.172		138.044	72.895	0.036		94.0122	39.56	0.222		869.881	31.0239
6454	GIPC1	GIPC PDZ domain containing family, member 1	283.157	100.25	0.069		233.694	77.376	0		290.305	91.04	0		504.845	40.2461		CopyNumber	19p13.12	Locus3223	Wong et al. (2007)
6459	GPR172A	G protein-coupled receptor 172A	180.947	83.98	0.276		117.699	121.967	0.036		88.3368	85.38	0.111		157.793	41.0794		CopyNumber	8q24.3	Locus1880	Redon et al. (2006) Wong et al. (2007)
6551	ATP6AP1	ATPase, H+ transporting, lysosomal accessory protein 1	238.134	103.93	0.207		113.838	102.095	0		99.279	83.28	0		515.557	45.3672
6891	SFRS6	Splicing factor, arginine/serine-rich 6	131.498	89.49	0.241		113.928	68.545	0		79.3648	95.32	0		437.262	34.577
7101	ANAPC5	Anaphase promoting complex subunit 5	248.201	68.36	0.103		57.0253	85.772	0.071		81.0411	84.26	0		183.186	27.2027
7236	NOSIP	Nitric oxide synthase interacting protein	160.795	86.71	0.31		73.5553	91.545	0		89.0245	123.5	0.111		150.627	53.3924		CopyNumber	19q13.33	Locus3277	Locke et al. (2006) Wong et al. (2007)
7476	ATP6V0B	ATPase, H+ transporting, lysosomal 21 kDa, V0 subunit c''	179.431	84.77	0.241		134.42	85.548	0		91.4784	67.53	0		1250.83	39.304
7527	REXO2	REX2, RNA exonuclease 2 homolog (S. cerevisiae)	137.239	85.72	0.379		91.8938	92.629	0.036		52.3562	54.01	0.222		97.4335	36.9285
7744	NDUFV1	NADH dehydrogenase (ubiquinone) flavoprotein 1, 51kDa	373.45	70.69	0.069		253.952	85.277	0		77.4213	71.13	0		415.456	37.2735		CopyNumber	11q13.1-11q13.2	Locus2278	Simon-Sanchez et al. (2007)
7753	CALU	Calumenin	251.136	83.95	0.069		200.098	136.116	0		138.005	85.95	0.111		100.645	48.8358		CopyNumber	7q32.1	Locus1639	Wong et al. (2007)
7768	FIBP	Fibroblast growth factor (acidic) intracellular binding protein	149.438	71.07	0.138		81.8571	65.213	0		63.8022	65.95	0.111		269.17	27.3894		CopyNumber	11q13.1	Locus2276	Redon et al. (2006)
7862	PNRC2	Proline-rich nuclear receptor coactivator 2	165.825	66.37	0.241		93.5509	74.145	0.036		84.6706	63.85	0.111
7910	RYBP	RING1 and YY1 binding protein	148.779	147.82	0.31		165.962	72.046	0.036		78.6343	65.9	0.111		153.703	42.2283
7917	HIGD1A	HIG1 domain family, member 1A	1039.59	201.55	0.103		249.488	78.001	0		135.776	112.82	0.111		661.727	52.6315		CopyNumber	3p22.1	Locus0572	Mills et al. (2006)
8102	RPS20	Ribosomal protein S20	808.744	200.51	0		918.891	83.009	0		1410.01	75.01	0		4250.06	30.7181
8372	UQCR	Ubiquinol-cytochrome c reductase, 6.4 kDa subunit	171.687	131.04	0.172		357.79	108.878	0		146.74	79.82	0.111		788.19	32.3441
8737	WDR6	WD repeat domain 6	214.979	113.65	0.172		102.298	68.375	0.036		88.7053	85.75	0.111		253.058	44.1073
8752	TMEM4	Transmembrane protein 4	133.391	83.23	0.345		56.8276	57.758	0.071		52.0961	62.17	0.222		102.128	32.7623		CopyNumber	12q13.2	Locus2429	Iafrate et al. (2004)
8765	DDX42	DEAD (Asp-Glu-Ala-Asp) box polypeptide 42	139.507	72.23	0.31		48.2516	64.206	0		53.7134	59.12	0		228.431	30.5581
8859	CANT1	Calcium activated nucleotidase 1	195.717	80.27	0.31		74.827	111.065	0.036		53.3284	94.17	0.222		234.958	73.3705
8867	CYR61	Cysteine-rich, angiogenic inducer, 61	267.567	79.91	0.379		187.291	137.918	0		273.811	95.23	0.111		547.978	79.929
9003	C16orf58	Chromosome 16 open reading frame 58	148.638	68.89	0.207		73.6893	69.054	0		66.1461	65.61	0		148.112	36.6939
9015	LOC572558	Hypothetical locus LOC572558	130.095	98.43	0.276		184.936	65.953	0		180.109	68.32	0
9043	NGDN	Neuroguidin, EIF4E binding protein	117.81	54.04	0.379		56.2863	67.826	0		38.4782	97.33	0.111		162.004	25.7789
9234	TMEM147	Transmembrane protein 147	129.583	83.82	0.207		68.8533	79.49	0.071		68.1823	62.8	0.111		434.763	37.4239
9235	NME4	Protein expressed in non-metastatic cells 4	148.594	103.05	0.379		93.1788	92.253	0		67.7707	88.26	0.222		256.459	58.3903
9527	C2orf28	Chromosome 2 open reading frame 28	184.041	88.83	0.207		81.5078	84.478	0.036		51.1139	48.09	0.222		538.703	28.4942
9534	SEC11A	SEC11 homolog A (S. cerevisiae)	146.993	82.65	0.069		98.5806	72.744	0		86.278	73.16	0.222		626.139	29.6267
9573	ABCF1	ATP-binding cassette, sub-family F (GCN20), member 1	173.726	124.13	0.276		46.9691	92.629	0.036		31.7934	54.71	0.222		778.412	33.3189
9589	UBQLN1	Ubiquilin 1	111.341	60.19	0.31		75.9328	61.295	0.036		71.7713	49.75	0.111		919.32	26.8095
9788	NDFIP1	Nedd4 family interacting protein 1	167.037	73.62	0.172		82.0567	88.77	0.071		127.593	72.78	0		377.132	38.2355
9825	FAM96B	Family with sequence similarity 96, member B	139.947	94.16	0.345		76.7935	66.79	0		56.2252	48.85	0.111		365.065	28.0705
9857	DCXR	Dicarbonyl/L-xylulose reductase	170.766	74.16	0.379		194.057	122.595	0		232.82	151.99	0		463.396	157.984
10326	COPE	Coatomer protein complex, subunit epsilon	383.307	95.38	0.103		164.061	73.583	0		196.996	75.36	0		369.966	68.5483
10842	RAN	RAN, member RAS oncogene family	825.56	82.38	0		182.696	94.537	0		239.275	115.19	0.222		718.718	44.5763
10848	BMS1	BMS1 homolog, ribosome assembly protein (yeast)	121.687	60.27	0.345		38.9396	67.526	0.071		31.7558	66.74	0.111		104.714	37.3283		CopyNumber	10q11.21	Locus2093	Redon et al. (2006)
11125	SPCS1	Signal peptidase complex subunit 1 homolog (S. cerevisiae)	151.967	92.91	0.276		94.2913	68.775	0.071		93.4726	59.46	0		817.207	27.4917
11184	UBE2R2	Ubiquitin-conjugating enzyme E2R 2	379.089	474.01	0.172		129.52	59.836	0.036		115.927	46.13	0		292.681	27.7683		CopyNumber	9p13.3	Locus1937	Redon et al. (2006)
11223	IDH1	Isocitrate dehydrogenase 1 (NADP+), soluble	199.037	77.27	0.103		52.3686	88.669	0.071		78.6326	87.24	0.222		57.8858	55.1535
11355	TMPO	Thymopoietin	213.98	130.12	0.172		63.1625	104.322	0.036		66.9949	75	0.222		62.5621	35.2041
11463	CMPK	Cytidylate kinase	180.535	86.53	0.172		123.532	61.886	0.036		113.189	84.5	0.111		429.951	40.7514
12013	ABCE1	ATP-binding cassette, sub-family E (OABP), member 1	179.59	72.05	0.241		47.3011	64.755	0.036		45.7484	69.36	0.222		99.0178	32.3528
12084	TUFM	Tu translation elongation factor, mitochondrial	518.025	95.08	0.207		235.776	81.013	0		364.398	89.06	0		623.073	39.3874		CopyNumber	16p11.2	Locus2900	Redon et al. (2006)
12102	SNX3	Sorting nexin 3	280.04	91.18	0.207		131.082	67.049	0.071		114.17	52.22	0.111		518.728	22.8225		CopyNumber	6q21	Locus1407	Wong et al. (2007)
12107	CHMP2A	Chromatin modifying protein 2A	108.771	44.44	0.207		76.7501	72.914	0.036		50.7968	59.67	0.111		329.357	29.465
12109	CIAO1	Cytosolic iron-sulfur protein assembly 1 homolog (S. cerevisiae)	127.526	69.27	0.207		66.0596	61.694	0.036		46.7322	59.25	0.111		118.788	28.9985		CopyNumber	2q11.2	Locus0378	Wong et al. (2007)
12144	KIAA1033	KIAA1033	109.383	59.1	0.345		39.2854	73.936	0.071		41.8687	82.28	0.222		162.212	31.0358
12152	SRPRB	Signal recognition particle receptor, B subunit	197.286	199.04	0.31		64.9056	79.548	0.036		58.289	64.64	0.222		30.4717	58.9455
12272	BECN1	Beclin 1 (coiled-coil, myosin-like BCL2 interacting protein)	135.987	56.22	0.31		50.4129	64.889	0.071		48.2792	64.28	0.111		236.821	29.2133
12341	ADAR	Adenosine deaminase, RNA-specific	272.657	83.29	0.103		99.5398	71.845	0		80.9001	63.6	0.222		646.527	35.913
12457	NUP133	Nucleoporin 133kDa	134.389	100.25	0.31		69.1317	60.746	0.036		41.3154	44.32	0.222		141.283	35.8647
12865	NSFL1C	NSFL1 (p97) cofactor (p47)	137.861	79.36	0.276		48.093	77.51	0.036		56.1026	68.14	0.111		161.865	24.5245
13662	TMEM109	Transmembrane protein 109	180.149	110.32	0.276		52.3118	73.45	0.071		42.5366	82.56	0.111		286.771	29.5345
14317	NOLA3	Nucleolar protein family A, member 3 (H/ACA small nucleolar RNPs)	205.322	119.91	0.31		169.225	85.064	0		210.808	76.29	0.111		707.564	30.5648		CopyNumber	15q14	Locus2760	Iafrate et al. (2004) Sharp et al. (2005) Redon et al. (2006)
14333	ATPBD1B	ATP binding domain 1 family, member B	159.238	82.57	0.379		150.036	93.923	0		49.6872	65.95	0.222		52.9149	32.3561		CopyNumber	1p36.11	Locus0049	Wong et al. (2007)
14745	CCNY	Cyclin Y	133.369	75.66	0.276		86.2365	67.707	0.036		34.8587	68.85	0.222		344.173	44.4632
14839	POLR2G	Polymerase (RNA) II (DNA directed) polypeptide G	141.303	66.3	0.207		89.0109	60.787	0.036		72.2397	59.97	0		425.448	27.9917		CopyNumber	11q12.3	Locus2269	Iafrate et al. (2004)
14846	SLC7A1	Solute carrier family 7 (cationic amino acid transporter, y+ system), member 1	139.07	71.59	0.31		60.6333	71.11	0.036		35.42	56.4	0.111		290.215	58.2761
14894	TGOLN2	Trans-golgi network protein 2	157.543	69.37	0.241		121.242	82.045	0		60.7624	70.36	0.111		126.078	28.4054
15277	C16orf33	Chromosome 16 open reading frame 33	120.093	75.3	0.31		84.5579	127.863	0		94.0598	82.1	0.111		147.718	37.8907		CopyNumber	16p13.3	Locus2866	Redon et al. (2006) Simon-Sanchez et al. (2007)
15591	COPS6	COP9 constitutive photomorphogenic homolog subunit 6 (Arabidopsis)	217.828	90.78	0.172		83.9194	67.008	0		41.1246	58.74	0.111		131.702	28.5333		CopyNumber	7q22.1	Locus1598	Locke et al. (2006)
15738	RAB7A	RAB7A, member RAS oncogene family	400.18	95.67	0.069		120.912	72.04	0		129.694	48.46	0.111		417.143	23.564
16059	CCDC56	Coiled-coil domain containing 56	143.39	86.29	0.345		96.2854	66.35	0		71.9147	74.39	0.111		679.763	46.0764
16130	UBE2O	Ubiquitin-conjugating enzyme E2O	157.522	114.59	0.241		63.3569	62.561	0.036		43.3417	61.7	0.222		18.636	94.2934		CopyNumber	17q25.1	Locus3075	Wong et al. (2007)
16349	ASCIZ	ATM/ATR-Substrate Chk2-Interacting Zn2+-finger protein	122.716	69.67	0.31		39.0067	59.572	0.071		31.6756	64.66	0.222		148.039	24.932		CopyNumber	16q23.2	Locus2956	Simon-Sanchez et al. (2007)
17118	C1orf149	Chromosome 1 open reading frame 149	139.921	85.35	0.31		67.6447	62.142	0.071		46.0336	69.29	0.111		213.732	40.3115		CopyNumber	1p34.3	Locus0058	Iafrate et al. (2004)
17250	COQ5	Coenzyme Q5 homolog, methyltransferase (S. cerevisiae)	91.8821	50.52	0.345		105.679	79.644	0.071		117.817	78.92	0.111		294.699	33.9381
17680	FUCA2	Fucosidase, alpha-L- 2, plasma	157.906	93.28	0.276		55.6534	73.526	0.071		48.0103	54.77	0.111		516.931	33.954		CopyNumber	6q24.2	Locus1437	Redon et al. (2006)
17731	CCDC14	Coiled-coil domain containing 14	84.7874	48.78	0.379		64.7781	70.126	0		29.5099	60.36	0.111		520.708	54.097						Change of UniGene cluster to Hs.656256
17883	PPM1G	Protein phosphatase 1G (formerly 2C), magnesium-dependent, gamma isoform	381.135	94.17	0.103		159.298	65.595	0		135.326	70.28	0		114.889	33.0216
18069	LGMN	Legumain	189.381	150.9	0.31		74.0813	90.486	0.036		63.827	85.91	0.111		211.654	49.0218
18128	C20orf44	Chromosome 20 open reading frame 44	120.344	63.49	0.276		50.4868	74.698	0.036		28.6586	43.42	0.222		141	37.0631		CopyNumber	20q11.22	Locus3366	Mills et al. (2006)
18349	MRPL15	Mitochondrial ribosomal protein L15	126.019	62.29	0.31		42.9758	74.073	0.036		49.6148	83.49	0.222		300.871	45.9706
19673	MAF1	MAF1 homolog (S. cerevisiae)	208.663	72.97	0.069		71.9729	80.915	0.071		95.666	73.57	0.222		562.707	37.5135		CopyNumber	8q24.3	Locus1879	Redon et al. (2006)
20013	SYF2	SYF2 homolog, RNA splicing factor (S. cerevisiae)	109.393	47.58	0.31		80.8581	65.835	0		62.2457	52.78	0		173.938	35.9262		CopyNumber	1p36.11	Locus0048	Sharp et al. (2005) Locke et al. (2006)
20107	KLC1	Kinesin light chain 1	158.65	81.31	0.241		78.878	96.882	0.036		39.4564	139.41	0.222		175.524	41.335		CopyNumber	14q32.33	Locus2746	Redon et al. (2006)
20157	CDK5RAP3	CDK5 regulatory subunit associated protein 3	186.174	71.88	0.276		79.4315	77.347	0.036		59.4391	87.93	0.222		376.621	32.8282
20521	PRMT1	Protein arginine methyltransferase 1	270.956	72.7	0.103		131.533	94.014	0		152.958	89.93	0.111		383.238	40.8069		CopyNumber	19q13.33	Locus3277	Locke et al. (2006) Wong et al. (2007)
20529	FAM79A	Family with sequence similarity 79, member A	101.329	68.5	0.379		50.652	69.775	0.071		39.7605	53.17	0.222		749.098	34.1789		CopyNumber	1p36.32	Locus0011	Redon et al. (2006)
20573	IGF1R	Insulin-like growth factor 1 receptor	133.118	72.84	0.379		106.458	67.852	0		81.5625	153.79	0.111		23.5471	41.4892
20716	TIMM17A	Translocase of inner mitochondrial membrane 17 homolog A (yeast)	378.201	138.09	0.241		84.4496	71.002	0.036		66.0029	55.65	0.222		276.112	36.0283		CopyNumber	1q32.1	Locus0209	Mills et al. (2006)
22393	DENR	Density-regulated protein	147.588	60.97	0.138		66.2559	64.618	0.036		63.6725	82.21	0.222		228.15	33.7168
22543	UBE3A	Ubiquitin protein ligase E3A (human papilloma virus E6-associated protein, Angelman syndrome)	180.414	98.42	0.276		92.4734	56.686	0.036		63.9595	65.55	0.222		34.1444	49.7528
22546	CYBASC3	Cytochrome b, ascorbate dependent 3	271.217	114.11	0.276		52.2434	71.916	0.036		42.4502	98.37	0.222		651.219	63.9321		CopyNumber	11q12.2	Locus2266	Wong et al. (2007)
22616	KIAA0664	KIAA0664 protein	126.846	69.83	0.276		39.2089	75.099	0.071		35.6947	58.1	0.222		144.921	52.1528		CopyNumber	17p13.3	Locus2978	Wong et al. (2007)
23033	UBE2Q2	Ubiquitin-conjugating enzyme E2Q (putative) 2	127.339	80.73	0.379		38.9625	58.709	0.071		39.1501	53.57	0.222		341.818	43.4198
23111	FARSA	Phenylalanyl-tRNA synthetase, alpha subunit	239.953	79.63	0.241		48.8916	77.823	0.071		52.47	83.58	0.222		105.109	33.5351		CopyNumber	19p13.13	Locus3220	Wong et al. (2007)
23978	SAFB	Scaffold attachment factor B	195.913	87.35	0.207		63.8275	66.483	0.036		58.2482	63.84	0.222		128.242	28.5513
24301	POLR2E	Polymerase (RNA) II (DNA directed) polypeptide E, 25kDa	345.43	77.04	0.207		85.968	143.329	0.036		116.943	59.98	0.111		286.077	26.26		CopyNumber	19p13.3	Locus3198	Locke et al. (2006) Redon et al. (2006) Wong et al. (2007)
24379	TRAPPC1	Trafficking protein particle complex 1	155.296	123.38	0.172		110.659	89.22	0		90.7548	71.03	0		479.976	29.8502
24601	FBLN1	Fibulin 1	492.05	242.68	0.345		156.537	136.753	0		195.556	129.74	0.222		34.6023	49.5035		CopyNumber	22q13.31	Locus3508	Redon et al. (2006)
24950	RGS5	Regulator of G-protein signalling 5	561.584	225.25	0.345		142.461	186.791	0.071		189.811	135.7	0.222		307.392	104.908
25155	NET1	Neuroepithelial cell transforming gene 1	114.283	95.82	0.207		72.5701	120.448	0.071		52.7611	77.03	0.222		204.804	58.5118
25450	SLC29A1	Solute carrier family 29 (nucleoside transporters), member 1	201.64	68.32	0.379		64.551	206.581	0.036		103.428	106.19	0.222		124.796	61.3018
25723	FAM89B	Family with sequence similarity 89, member B	140.186	148.04	0.345		67.6258	98.006	0.036		74.4589	92.32	0.111		204.776	31.7824
26010	PFKP	Phosphofructokinase, platelet	268.832	113.15	0.103		141.325	107.963	0.036		71.9162	87.71	0.111		127.897	44.0541		CopyNumber	10p15.2-10p15.3	Locus2038	Redon et al. (2006)
26023	FOXJ3	Forkhead box J3	73.8308	44.6	0.379		59.9391	71.184	0.036		27.139	63.42	0.222		32.4064	34.4795
26136	PIGY	Phosphatidylinositol glycan anchor biosynthesis, class Y	150.824	96.1	0.345		217.479	64.609	0		126.52	71.6	0		1187.97	29.2984
26232	MAN2C1	Mannosidase, alpha, class 2C, member 1	117.428	87.14	0.379		35.1717	90.525	0.071		26.4645	93.62	0.222		122.409	30.4205
26403	GSTZ1	Glutathione transferase zeta 1 (maleylacetoacetate isomerase)	139.457	92.67	0.345		60.6977	79.123	0.036		49.1867	87.28	0.222		49.2914	121.549
26518	TSPAN4	Tetraspanin 4	164.188	75.89	0.31		86.3859	108.834	0.036		82.6842	57.69	0.111		145.353	56.0672		CopyNumber	11p15.5	Locus2200	Redon et al. (2006) Wong et al. (2007)	Chage og UniGene cluster to Hs.654836
27222	NOLA2	Nucleolar protein family A, member 2 (H/ACA small nucleolar RNPs)	172.826	107.54	0.276		107.998	70.069	0.036		92.8194	77.94	0.111		408.364	36.9203
28491	SAT1	Spermidine/spermine N1-acetyltransferase 1	578.083	192.92	0.276		378.424	110.796	0		366.052	99.16	0		1987.13	39.0508
28914	APRT	Adenine phosphoribosyltransferase	160.481	119.31	0.345		95.0985	124.188	0.036		75.9856	55.29	0.111		172.221	38.1082		CopyNumber	16q24.3	Locus2971	Wong et al. (2007)
29203	GBL	G protein beta subunit-like	172.861	96.17	0.31		80.3069	106.142	0		45.0415	65.31	0.111		60.4257	48.5036		CopyNumber	16p13.3	Locus2866	Simon-Sanchez et al. (2007)
29665	CLSTN1	Calsyntenin 1	223.341	109.23	0.103		167.799	99.163	0.036		72.2837	88.66	0.111		350.563	37.7157
30011	TMEM93	Transmembrane protein 93	122.561	80.02	0.379		65.8149	81.686	0.071		81.9593	82.93	0.222		133.437	28.4938		CopyNumber	17p13.3-17p13.2	Locus2981	Wong et al. (2007)
30026	SSU72	SSU72 RNA polymerase II CTD phosphatase homolog (S. cerevisiae)	122.964	77.31	0.138		99.2655	86.325	0		93.9143	62.29	0.111		123.596	30.3453		CopyNumber	1p36.33	Locus0003	Locke et al. (2006) Redon et al. (2006)
30345	TRAP1	TNF receptor-associated protein 1	433.733	106.66	0.103		96.1683	88.616	0		124.96	92.01	0.222		262.703	34.0277
30954	PMVK	Phosphomevalonate kinase	168.777	141.42	0.379		53.5607	68.951	0		33.3848	69.19	0.222		151.109	40.1573
31053	TBCB	Tubulin folding cofactor B	267.455	128.93	0.276		115.605	81.653	0		122.44	66.6	0.111		341.876	36.2806		CopyNumber	19q13.12	Locus3250	Wong et al. (2007)
31334	PRPF6	PRP6 pre-mRNA processing factor 6 homolog (S. cerevisiae)	278.005	95.93	0.103		96.1908	61.034	0.036		78.5141	49.15	0.111		134.992	47.913		CopyNumber	20q13.33	Locus3420	Locke et al. (2006) Redon et al. (2006)
31387	C3orf60	Chromosome 3 open reading frame 60	194.846	96.83	0.276		72.0494	84.87	0		46.1385	75.32	0.222		173.711	43.2193
34045	CDCA4	Cell division cycle associated 4	142.01	95.48	0.379		33.711	74.237	0.071		45.5292	64.82	0.111		117.611	48.5792
34576	TAX1BP1	Tax1 (human T-cell leukemia virus type I) binding protein 1	166.293	86.39	0.138		127.073	64.281	0.036		73.0964	58.2	0		402.959	28.2732		CopyNumber	7p15.2	Locus1525	Redon et al. (2006)
34906	BLOC1S2	Biogenesis of lysosome-related organelles complex-1, subunit 2	110.235	106.36	0.345		62.6253	68.641	0.071		61.9882	53.16	0.111		625.459	46.9767
35052	TEGT	Testis enhanced gene transcript (BAX inhibitor 1)	601.462	76.56	0		357.592	57.784	0		362.247	60.57	0		855.322	36.1817
35828	MARK3	MAP/microtubule affinity-regulating kinase 3	181.74	68.97	0.207		73.9993	62.008	0		45.719	60.6	0.222		108.476	23.1562		CopyNumber	14q32.33	Locus2744	Mills et al. (2006)
36587	PPP1R7	Protein phosphatase 1, regulatory subunit 7	147.336	89.65	0.207		55.8109	71.834	0		30.965	65.3	0.222		179.982	30.6224
36927	HSPH1	Heat shock 105 kDa/110 kDa protein 1	142.613	62.36	0.241		178.855	121.448	0		211.496	111.53	0.222		291.253	56.9207
37616	STRA13	Stimulated by retinoic acid 13 homolog (mouse)	132.281	87.28	0.31		103.875	95.129	0.036		111.547	102.44	0		164.128	70.5087
37916	DPP7	Dipeptidylpeptidase 7	189.047	126.98	0.207		134.293	76.45	0.036		73.9174	86.57	0		160.383	37.3921		CopyNumber	9q34.3	Locus2030	Wong et al. (2007) Simon-Sanchez et al. (2007)
42806	SDF4	Stromal cell derived factor 4	395.612	110.02	0.138		55.5879	98.218	0.071		67.9224	66.52	0.222		113.199	27.8944		CopyNumber	1p36.33	Locus0002	Iafrate et al. (2004) Mills et al. (2006)
43297	MTPN	Myotrophin	224.305	82.09	0.172		192.323	62.308	0.036		167.459	70.07	0
47062	POLR2I	Polymerase (RNA) II (DNA directed) polypeptide I, 14.5 kDa	136.767	76.6	0.31		77.756	81.085	0		51.7549	59.62	0.111		279.703	38.815		CopyNumber	19q13.12	Locus3250	Wong et al. (2007)
50098	NDUFA4	NADH dehydrogenase (ubiquinone) 1 alpha subcomplex, 4, 9 kDa	444.09	142.87	0.31		773.461	97.249	0		197.41	66.02	0.111		889.013	34.952
50308	HIP2	Huntingtin interacting protein 2	145.768	68.04	0.207		85.9757	69.013	0.071		64.2098	68.46	0.111		590.612	33.2268		CopyNumber	4p14	Locus0824	Conrad et al. (2005)
50425	PTGES3	Prostaglandin E synthase 3 (cytosolic)	411.833	77.96	0.103		332.11	59.023	0		452.954	56.9	0		981.836	28.477
53066	HSPBP1	Hsp70-interacting protein	202.066	92.49	0.138		68.6092	89.787	0.036		84.9093	123.45	0.222		86.8673	42.1677
54277	FAM50A	Family with sequence similarity 50, member A	145.827	129.34	0.345		100.962	70.859	0.036		96.395	65.47	0.222		198.458	29.5555
54457	CD81	CD81 antigen (target of antiproliferative antibody 1)	303.195	99.16	0.069		141.894	101.206	0		70.7188	79.45	0.111		1276.93	35.8299
54642	MAT2B	Methionine adenosyltransferase II, beta	133.546	71.29	0.207		61.7777	66.571	0.036		50.3045	60.8	0.222		504.884	34.5954
54649	RY1	Putative nucleic acid binding protein RY-1	203.847	97.67	0.241		75.687	62.115	0		39.3037	61.93	0.222		114.816	27.6473
55682	EIF3S7	Eukaryotic translation initiation factor 3, subunit 7 zeta, 66/67 kDa	455.769	153.84	0.034		89.9397	77.92	0		55.7726	52.38	0.111		1742.75	35.3572		CopyNumber	22q12.3	Locus3492	Redon et al. (2006)
55847	MRPL51	Mitochondrial ribosomal protein L51	122.641	99.22	0.241		154.553	133.749	0		127.472	77.36	0.222		1589.77	32.0854		CopyNumber	12p13.31	Locus2368	Redon et al. (2006)
58488	CTNNAL1	Catenin (cadherin-associated protein), alpha-like 1	126.659	70.42	0.379		68.2904	91.552	0		55.3535	57.1	0.222		204.596	74.2686
58992	SMC4	Structural maintenance of chromosomes 4	228.661	99.66	0.207		72.9523	99.333	0.036		54.9505	72.92	0		19.9002	46.3982		CopyNumber	19q13.2	Locus3258	Redon et al. (2006)
59486	HSDL2	Hydroxysteroid dehydrogenase like 2	129.475	73.68	0.345		63.6436	80.614	0		36.1081	94.51	0.222		125.782	61.6917
61812	PTPN12	Protein tyrosine phosphatase, non-receptor type 12	108.616	74.97	0.345		108.972	62.195	0.036		81.0314	52.93	0.222		163.528	35.9116
65234	DDX27	DEAD (Asp-Glu-Ala-Asp) box polypeptide 27	199.191	91.01	0.241		62.3014	85.903	0		45.5592	51.74	0.111		230.782	28.2847
65238	RNF40	Ring finger protein 40	193.258	81.38	0.172		54.9119	74.652	0.036		76.1086	68.06	0.111		138.904	30.0325		CopyNumber	16p11.2	Locus2904	Locke et al. (2006)
66048	MAP1S	Microtubule-associated protein 1S	131.744	79.04	0.276		47.2279	75.947	0		37.7509	57.98	0.111		62.7928	37.5671		CopyNumber	19p13.11	Locus3229	Wong et al. (2007)
66915	C22orf16	Chromosome 22 open reading frame 16	135.114	102.77	0.379		60.4893	138.858	0.071		97.3398	71.78	0.222		1098.67	81.3211
68714	SFRS1	Splicing factor, arginine/serine-rich 1 (splicing factor 2, alternate splicing factor)	249.066	79.18	0.103		98.3022	72.446	0		52.6251	57.22	0.222		320.396	27.379
69293	HEXB	Hexosaminidase B (beta polypeptide)	198.567	153.59	0.276		71.5203	98.443	0.071		85.3455	81.08	0		585.494	38.4665
69554	RNF126	Ring finger protein 126	161.026	83.35	0.241		55.8837	69.563	0.036		55.4936	73.57	0.111		83.6843	28.7531
69855	UNR	Cold shock domain containing E1, RNA-binding	657.293	110.51	0.103		304.451	188.775	0		305.439	48.54	0		727.35	25.9935
71465	SQLE	Squalene epoxidase	105.267	62.62	0.276		77.5146	105.85	0.071		66.0029	78.37	0.222		243.96	77.4879
71787	MRPS7	Mitochondrial ribosomal protein S7	159.895	59.92	0.31		86.8683	77.93	0.071		83.4927	81.21	0.222		200.163	37.1803
73527	CSNK2B	Casein kinase 2, beta polypeptide	202.649	73.01	0.207		101.187	70.514	0.071		124.08	51.87	0.111		583.606	28.4423
73722	APEX1	APEX nuclease (multifunctional DNA repair enzyme) 1	339.503	85.3	0.103		230.381	85.717	0		261.968	71.05	0		463.109	27.572
73799	GNAI3	Guanine nucleotide binding protein (G protein), alpha inhibiting activity polypeptide 3	150.459	62.95	0.207		56.5637	65.888	0.071		58.0799	66.99	0		377.981	28.4511
73965	SFRS2	Hypothetical protein ET	280.263	73.78	0		222.545	70.118	0		283.484	68.03	0		235.15	31.8784
74047	ETFB	Electron-transfer-flavoprotein, beta polypeptide	168.057	80.53	0.138		68.3183	87.123	0.071		30.0941	43.7	0.222		43.4426	43.3763
74050	FVT1	Follicular lymphoma variant translocation 1	98.2935	70.32	0.379		59.5951	65.004	0		50.6112	69.46	0.222		85.4892	33.468
74137	TMED10	Transmembrane emp24-like trafficking protein 10 (yeast)	237.088	91.81	0.138		150.003	67.797	0.036		162.326	96.54	0		765.377	31.8513
74375	DVL1	Dishevelled, dsh homolog 1 (Drosophila)	133.544	77.04	0.276		79.9212	80.654	0		94.0523	93.83	0.222		79.0553	34.1512		CopyNumber	1p36.33	Locus0002	Iafrate et al. (2004) Redon et al. (2006)
74405	YWHAQ	Tyrosine 3-monooxygenase/tryptophan 5-monooxygenase activation protein, theta polypeptide	413.132	88	0.034		420.702	70.947	0		376.037	102.24	0		1073.13	29.8947		CopyNumber	2p25.1	Locus0280	Mills et al. (2006)
74471	GJA1	Gap junction protein, alpha 1, 43 kDa (connexin 43)	183.347	62.77	0.379		500.494	146.612	0		820.911	82.84	0.222		309.988	88.8272
74563	OAZ2	Ornithine decarboxylase antizyme 2	193.329	73.23	0.103		86.4136	91.469	0		161.298	79.91	0		220.816	27.9636
74564	SSR2	Signal sequence receptor, beta (translocon-associated protein beta)	312.912	86.38	0.034		107.44	86.896	0.071		98.6721	73.67	0.222		853.948	35.622
74576	GDI1	GDP dissociation inhibitor 1	230.505	117.59	0.138		161.008	103.634	0.036		206.541	105.86	0.111		372.425	51.841
75056	TIMM13	Translocase of inner mitochondrial membrane 13 homolog (yeast)	225.25	76.11	0.345		109.019	95.915	0.036		196.132	70.63	0		175.011	40.9751
75061	MARCKSL1	MARCKS-like 1	449.231	89.23	0.103		136.557	134.9	0.036		139.519	106.48	0.222		694.538	68.7706
75066	TSN	Translin	128.463	75.98	0.345		72.6827	57.572	0.071		59.0824	75.04	0.222		49.3943	28.0433
75087	FASTK	Fas-activated serine/threonine kinase	179.076	68.42	0.345		123.074	78.424	0		102.465	73.16	0.111		222.756	28.0054		CopyNumber	7q36.1	Locus1667	Wong et al. (2007)
75117	ILF2	Interleukin enhancer binding factor 2, 45 kDa	349.26	76.78	0.034		86.6087	68.045	0		108.923	67.92	0.222		298.959	40.8194
75133	TFAM	Transcription factor A, mitochondrial	111.211	68.59	0.31		47.2004	90.778	0.036		33.8716	52.5	0.222
75139	ARFIP2	ADP-ribosylation factor interacting protein 2 (arfaptin 2)	178.798	116.43	0.345		37.7632	77.198	0.071		32.1367	56.9	0.111		265.488	32.9583
75189	DAP	Death-associated protein	217.732	94.24	0.103		143.762	71.713	0.036		88.488	96.81	0.111		273.224	47.0689
75227	NDUFA9	NADH dehydrogenase (ubiquinone) 1 alpha subcomplex, 9, 39 kDa	290.287	122.15	0.138		97.3727	98.771	0		103.412	83.59	0.111		330.852	41.0856
75243	BRD2	Bromodomain containing 2	301.761	102.55	0.069		150.649	86.872	0		163.164	69.12	0		306.904	30.8634		CopyNumber	6p21.32	Locus1316	Iafrate et al. (2004) Redon et al. (2006)
75249	ARL6IP1	ADP-ribosylation factor-like 6 interacting protein 1	269.127	69.42	0.172		141.777	79.245	0.036		72.4834	58.84	0.111		451.228	40.8113		Copynumber	16p12.3	Locus2889	Redon et al. (2006)	Change of UniGene cluster to Hs.634882
75254	IRF3	Interferon regulatory factor 3	131.448	93.03	0.345		57.5556	85.876	0.036		35.6275	92.11	0.222		167.6	35.9358		CopyNumber	19q13.33	Locus3277	Locke et al. (2006) Wong et al. (2007)
75318	TUBA4A	Tubulin, alpha 4a	346.93	95.88	0.276		72.4076	107.174	0.071		47.2885	77.96	0.222		245.516	63.9568
75348	PSME1	Proteasome (prosome, macropain) activator subunit 1 (PA28 alpha)	196.675	85.95	0.138		138.996	83.652	0		90.6142	53.97	0		742.507	27.5177
75438	QDPR	Quinoid dihydropteridine reductase	239.93	101.27	0.345		88.5609	135.053	0.071		104.152	222.79	0.111		241.614	96.6406
75527	ADSL	Adenylosuccinate lyase	187.359	79.69	0		46.8692	75.109	0.036		50.9338	81.6	0.222		188.801	30.2286
75724	COPB2	Coatomer protein complex, subunit beta 2 (beta prime)	169.189	70.94	0.172		144.952	72.087	0		117.365	63.92	0		284.422	34.0477
75798	C20orf111	Chromosome 20 open reading frame 111	138.115	60.97	0.379		52.5305	66.343	0		46.2456	98.54	0.111		132.088	26.6327
75841	ERP29	Endoplasmic reticulum protein 29	170.377	80.11	0.276		109.128	67.699	0.036		111.027	66.56	0.222		697.12	38.1344
75890	MBTPS1	Membrane-bound transcription factor peptidase, site 1	143.963	76.79	0.241		59.3428	63.349	0.071		55.7049	53.32	0.222		192.574	34.3884
75914	TMED2	Transmembrane emp24 domain trafficking protein 2	257.341	78.55	0.103		201.282	75.689	0		149.782	60.21	0.111		998.677	31.3535		CopyNumber	12q24.31	Locus2518	Simon-Sanchez et al. (2007)
76111	DAG1	Dystroglycan 1 (dystrophin-associated glycoprotein 1)	185.89	66.32	0.31		97.0399	74.322	0.036		91.8004	91.74	0.222		349.379	32.9147
76394	ECHS1	Enoyl Coenzyme A hydratase, short chain, 1, mitochondrial	296.178	99.29	0.207		101.189	97.131	0.071		85.8136	54.54	0.111		723.479	75.2737		CopyNumber	10q26.3	Locus2199	Redon et al. (2006) Wong et al. (2007) Simon-Sanchez et al. (2007)
76480	UBL4A	Ubiquitin-like 4A	177.466	73.71	0.379		41.0934	72.15	0.071		42.1963	50.89	0.222		107.113	31.9368
76662	ZDHHC16	Zinc finger, DHHC-type containing 16	138.923	90.05	0.276		57.1827	75.628	0.071		39.5193	102.23	0.222		371.155	30.5664
76686	GPX1	Glutathione peroxidase 1	154.925	84.27	0.276		234.426	89.861	0		260.598	79.93	0.111		786.142	45.4846
76847	GANAB	Glucosidase, alpha; neutral AB	371.615	103.22	0.138		252.717	66.195	0		156.312	84.21	0.111		534.335	30.4246		CopyNumber	11q12.3	Locus2268	Wong et al. (2007)
77060	PSMB6	Proteasome (prosome, macropain) subunit, beta type, 6	258.615	103.69	0.172		150.176	84.275	0		108.247	74.95	0.111		304.897	32.716		CopyNumber	17p13.2	Locus2984	Wong et al. (2007)
77269	GNAI2	Guanine nucleotide binding protein (G protein), alpha inhibiting activity polypeptide 2	454.861	93.08	0.103		370.279	77.934	0		395.01	92.11	0		212.814	53.4802		CopyNumber	3p21.31	Locus0586	Redon et al. (2006) Wong et al. (2007)
77313	CDK10	Cyclin-dependent kinase (CDC2-like) 10	98.8939	72.87	0.345		69.261	109.124	0.036		102.721	140.65	0		74.748	36.5491		CopyNumber	16q24.3	Locus2973	Wong et al. (2007)
77422	PLP2	Proteolipid protein 2 (colonic epithelium-enriched)	189.355	121.71	0.31		104.421	91.721	0		60.732	89.2	0.111		377.169	61.6488		Inversion	Xp11.23	Locus3552	Tuzun et al. (2005)
77558	HMGN3	High mobility group nucleosomal binding domain 3	161.438	94.74	0.207		171.441	84.612	0		101.755	71.51	0.111		662.896	46.9563
77578	USP9X	Ubiquitin specific peptidase 9, X-linked (fat facets-like, Drosophila)	143.393	67.26	0.31		52.0333	77.492	0		102.873	121.76	0.222		171.089	31.3294
77793	CSK	C-src tyrosine kinase	222.19	95.17	0.31		68.7386	72.602	0		34.9823	96.71	0.222		170.277	52.5336
77897	SF3A3	Splicing factor 3a, subunit 3, 60 kDa	169.647	127.16	0.276		81.4597	69.157	0.071		111.114	71.27	0		112.007	24.8681
77961	HLA-B	Major histocompatibility complex, class I, B	851.441	157.1	0.103		105.864	169.442	0		823.989	124.02	0		4899.68	43.0337		CopyNumber	6p21.33	Locus1313	Redon et al. (2006) Simon-Sanchez et al. (2007)
77978		Hypothetical protein DKFZp761I2123	115.473	65.78	0.345		70.1621	75.965	0		91.06	68.25	0.111		264.145	34.1677
78466	PSMD8	Proteasome (prosome, macropain) 26S subunit, non-ATPase, 8	274.963	128.74	0.241		119.082	105.76	0		115.24	59.35	0.111		296.955	45.9626
78601	UROD	Uroporphyrinogen decarboxylase	187.649	84.63	0.103		96.6525	74.95	0.036		60.0337	61.28	0		209.157	29.2961
78771	PGK1	Phosphoglycerate kinase 1	681.188	86.72	0.034		423.671	85.525	0		445.962	90.9	0		1179.63	41.0515		CopyNumber	Xq21.1	Locus3567	Iafrate et al. (2004)
78880	ILVBL	IlvB (bacterial acetolactate synthase)-like	185.367	153.08	0.379		101.107	89.082	0.036		41.0798	84.35	0.222		167.422	38.3179		CopyNumber	19p13.12	Locus3225	Redon et al. (2006)
78888	DBI	Diazepam binding inhibitor (GABA receptor modulator, acyl-Coenzyme A binding protein)	220.964	127.35	0.241		166.566	111.408	0.036		130.508	70.31	0		1459.58	43.934
78989	ADH5	Alcohol dehydrogenase 5 (class III), chi polypeptide	179.387	72.64	0.034		89.9402	75.955	0		94.261	93.28	0		363.83	37.5751
79064	DHPS	Deoxyhypusine synthase	164.952	100.52	0.241		47.0276	65.619	0.071		37.1407	60.46	0.222		93.4868	36.4454
79081	PPP1CC	Protein phosphatase 1, catalytic subunit, gamma isoform	318.245	84.7	0.103		100.428	93.362	0.036		167.723	99.22	0.111		499.048	34.2193
79088	RCN2	Reticulocalbin 2, EF-hand calcium binding domain	150.901	75.39	0.207		99.098	81.958	0		99.0764	109.91	0.222		156.028	53.1985		CopyNumber	15q24.3	Locus2811	Redon et al. (2006) Wong et al. (2007)
79101	CCNG1	Cyclin G1	240.042	67.65	0.069		82.4374	141.287	0.071		153.485	137.97	0.111		444.073	49.5328
79110	NCL	Nucleolin	293.042	63.35	0.034		210.544	86.134	0.036		372.482	77.25	0		913.169	31.2532
79322	QARS	Glutaminyl-tRNA synthetase	402.462	67.92	0.138		149.07	74.354	0.036		132.166	60.84	0		691.01	34.624
79335	SMARCD1	SWI/SNF related, matrix associated, actin dependent regulator of chromatin, subfamily d, member 1	146.363	68.95	0.241		54.2403	73.952	0.036		64.1146	77.17	0.222		67.7232	31.2893
79387	PSMC5	Proteasome (prosome, macropain) 26S subunit, ATPase, 5	243.737	74.96	0.138		158.289	62.643	0		149.409	65.96	0.111		377.328	28.1783
79402	POLR2C	Polymerase (RNA) II (DNA directed) polypeptide C, 33 kDa	146.42	65.99	0.241		62.486	69.224	0.036		42.2354	54.66	0.111		237.05	27.8011
79411	RPA2	Replication protein A2, 32 kDa	179.331	111.72	0.345		81.5923	67.912	0		66.1381	69.85	0.222		231.209	28.8158
79625	C20orf149	Chromosome 20 open reading frame 149	361.43	94.87	0.31		218.441	136.235	0		189.302	141.24	0.222		1792.59	46.2054		CopyNumber	20q13.33	Locus3419	Redon et al. (2006) Wong et al. (2007)
80545	RPL37	Ribosomal protein L37	755.77	355.66	0.103		2167.23	88.804	0		3675.93	53.49	0		8897.81	33.5954
80919	SYPL1	Synaptophysin-like 1	215.721	101.08	0.207		132.201	76.348	0.036		67.9686	78.25	0.111		313.083	32.4227
80986	ATP5G1	ATP synthase, H+ transporting, mitochondrial F0 complex, subunit c (subunit 9), isoform 1	209.646	91.99	0.276		223.229	120.315	0		219.337	96.44	0		231.109	44.4229		CopyNumber	17q21.32	Locus3034	Iafrate et al. (2004)
81328	NFKBIA	Nuclear factor of kappa light polypeptide gene enhancer in B-cells inhibitor, alpha	186.76	120.33	0.345		367.437	217.634	0.036		729.778	176.26	0		845.914	66.5328
81424	SUMO1	SMT3 suppressor of mif two 3 homolog 1 (yeast)	313.719	89	0.034		338.471	60.839	0		178.666	63.11	0.222		343.247	25.7226
81848	RAD21	RAD21 homolog (S. pombe)	368.762	164.73	0.103		102.699	71.54	0.071		108.119	78.45	0.222		261.114	47.4624
81964	SEC24C	SEC24 related gene family, member C (S. cerevisiae)	186.434	96.07	0.241		56.0836	75.881	0.071		37.2549	88.7	0.222		173.266	38.8104
82201	CSNK2A2	Casein kinase 2, alpha prime polypeptide	123.761	72.38	0.31		77.6321	64.479	0.071		52.8018	63.18	0.222		227.054	31.2759
82327	GSS	Glutathione synthetase	184.393	77.08	0.138		47.742	80.475	0		34.7891	79.12	0.222		199.399	38.884		CopyNumber	20q11.22	Locus3365	Wong et al. (2007)
82719	YIPF6	Yip1 domain family, member 6	123.854	72.31	0.379		40.2527	66.248	0.071		23.7687	44.79	0.111		85.7375	30.325
82793	PSMB3	Proteasome (prosome, macropain) subunit, beta type, 3	158.41	64.83	0.138		168.49	128.022	0.036		83.4702	68.72	0.222		611.116	45.5424
82887	PPP1R11	Protein phosphatase 1, regulatory (inhibitor) subunit 11	190.423	75.63	0.241		36.5197	77.918	0.071		29.2056	62.08	0.222		470.224	22.2721
82890	DAD1	Defender against cell death 1	202.508	132	0.31		176.069	66.892	0		89.9165	89.16	0.111		541.666	28.4715
82916	CCT6A	Chaperonin containing TCP1, subunit 6A (zeta 1)	407.586	75.69	0.034		155.885	94.847	0		244.027	94.29	0		218.3	42.672
82927	AMPD2	Adenosine monophosphate deaminase 2 (isoform L)	148.16	149.07	0.345		62.6925	105.588	0.036		43.0047	75.49	0.222		123.226	36.7242
83190	FASN	Fatty acid synthase	562.348	101.57	0.241		249.201	182.777	0.036		211.863	121.95	0.222		263.786	127.997
83347	AAMP	Angio-associated, migratory cell protein	224.459	80.95	0.138		75.7308	69.021	0.036		71.5435	56.24	0		154.787	25.3828
83383	PRDX4	Peroxiredoxin 4	152.241	74.89	0.379		62.8498	84.305	0.036		68.7902	80.95	0.111		617.704	83.8865
83734	STX4	Syntaxin 4	117.13	61.41	0.276		65.0201	69.26	0.071		53.3151	60.39	0		140.817	29.733		CopyNumber	16p11.2	Locus2905	Wong et al. (2007)
83753	SNRPB	Small nuclear ribonucleoprotein polypeptides B and B1	874.091	87.85	0.138		206.87	88.26	0		302.304	80.76	0.111		314.592	48.1921		CopyNumber	20p13	Locus3302	Redon et al. (2006)
83765	DHFR	Dihydrofolate reductase	111.615	78.02	0.31		60.4874	85.582	0.071		65.4764	111.4	0.222		99.1019	47.9925		CopyNumber	5q14.1	Locus1155	Iafrate et al. (2004)
83916	NDUFA5	NADH dehydrogenase (ubiquinone) 1 alpha subcomplex, 5, 13 kDa	455.277	149.11	0.207		146.783	87.669	0		53.16	106.27	0.222		192.477	51.9783
84359	GABARAP	GABA(A) receptor-associated protein	190.648	77.34	0.138		153.831	91.884	0		190.012	97.99	0.111		1358.12	25.2633
84753	NT5DC2	5'-nucleotidase domain containing 2	158.642	96.33	0.31		142.249	105.874	0.036		215.332	92.76	0.222		92.5819	76.8842
85155	ZFP36L1	Zinc finger protein 36, C3H type-like 1	196.811	98.76	0.207		254.51	135.449	0		398.593	101.28	0.111		463.096	46.792
85769	DNTTIP2	Deoxynucleotidyltransferase, terminal, interacting protein 2	105.549	51.7	0.379		54.5776	68.762	0.036		46.6985	56.56	0.111		203.843	26.2238
85962	CTF8	Chromosome transmission fidelity factor 8 homolog (S. cerevisiae)	170.29	139.62	0.276		49.5791	84.286	0.071		75.9744	60.72	0.222		14.597	66.1368
86131	FADD	Fas (TNFRSF6)-associated via death domain	158.819	101.13	0.172		69.2287	79.737	0.036		38.8136	70.54	0.222		91.7047	50.9828
87752	MSN	Moesin	275.461	95.27	0.103		181.986	96.062	0		186.514	80.13	0.111		86.5403	36.9834
89545	PSMB4	Proteasome (prosome, macropain) subunit, beta type, 4	463.805	87.69	0.034		224.276	67.576	0		183.769	60.61	0.111		631.693	33.5165		CopyNumber	1q21.2-1q21.3	Locus0152	Redon et al. (2006)
89643	TKT	Transketolase (Wernicke-Korsakoff syndrome)	588.97	97.8	0.103		201.215	142.364	0		365.704	117.06	0.111		120.468	36.6935
89649	EPHX1	Epoxide hydrolase 1, microsomal (xenobiotic)	238.265	88.3	0.345		128.111	104.251	0		82.3634	107.95	0.111		606.74	180.617
89781	UBTF	Upstream binding transcription factor, RNA polymerase I	121.715	54.79	0.241		117.557	68.819	0		113.275	69.11	0.111		494.297	21.8899		CopyNumber	17q21.31	Locus3026	Wong et al. (2007)
89864	SKIV2L	Superkiller viralicidic activity 2-like (S. cerevisiae)	132.502	66.99	0.379		46.2236	114.71	0.071		29.4771	76.43	0.222		163.769	23.5398		CopyNumber	6p21.32	Locus1314	Tuzun et al. (2005) Redon et al. (2006) Wong et al. (2007)
90061	PGRMC1	Progesterone receptor membrane component 1	194.162	93.36	0.172		99.7968	83.923	0.036		91.4154	74.05	0.222		651.397	42.9097
90093	HSPA4	Heat shock 70 kDa protein 4	149.59	74.25	0.172		62.8872	92.045	0.036		105.163	101.89	0.222		155.511	38.7665
90107	ADRM1	Adhesion regulating molecule 1	246.892	81.18	0.172		107.948	77.3	0		83.7659	71.73	0.111		271.859	37.6507		CopyNumber	20q13.33	Locus3417	Redon et al. (2006) Simon-Sanchez et al. (2007)
90443	NDUFS8	NADH dehydrogenase (ubiquinone) Fe-S protein 8, 23 kDa (NADH-coenzyme Q reductase)	153.657	106.13	0.207		151.213	101.63	0		70.3115	56.02	0.222		263.099	39.1184		CopyNumber	11q13.2	Locus2278	Redon et al. (2006)
91142	KHSRP	KH-type splicing regulatory protein (FUSE binding protein 2)	237.574	80.25	0.241		191.592	77.577	0		202.641	43.73	0		163.389	35.8175
91531	MLLT6	Myeloid/lymphoid or mixed-lineage leukemia (trithorax homolog, Drosophila); translocated to, 6	163.443	99.71	0.207		48.0109	96.119	0.071		80.1535	95.45	0.111		637.993	34.7815
93659	PDIA4	Protein disulfide isomerase family A, member 4	221.639	92.23	0.207		119.282	83.457	0		155.283	76.2	0.111		167.416	46.2486
93832	TMCO1	Transmembrane and coiled-coil domains 1	215.753	94.44	0.138		138.951	74.425	0		74.6412	79.56	0.222		186.802	32.7827
95577	CDK4	Cyclin-dependent kinase 4	512.666	181.54	0.103		70.3362	87.031	0.071		71.0442	85.81	0.222		371.352	99.749
96530	COX11	COX11 homolog, cytochrome c oxidase assembly protein (yeast)	133.503	61.61	0.241		44.0938	62.704	0		32.7934	68.25	0.222		65.5055	38.2732		CopyNumber	17q22	Locus3042	Mills et al. (2006)
96852	EDC3	Enhancer of mRNA decapping 3 homolog (S. cerevisiae)	315.493	327.98	0.345		49.118	64.088	0.071		35.7713	59.97	0.111		461.692	19.3503
96996	HNRPA0	Heterogeneous nuclear ribonucleoprotein A0	203.932	87.67	0.172		175.057	71.805	0		189.551	52.96	0		218.206	29.3188
97616	SH3GL1	SH3-domain GRB2-like 1	271.659	106.7	0.069		109.7	65.768	0.036		108.387	65.74	0.222		102.191	51.756		CopyNumber	19p13.3	Locus3206	Wong et al. (2007)
97887	RCN1	Reticulocalbin 1, EF-hand calcium binding domain	176.048	78.51	0.207		128.291	68.126	0		92.6064	67.37	0.222		239.811	49.5201		CopyNumber	11p13	Locus2237	Wong et al. (2007) Mills et al. (2006)
98751	FUBP3	Far upstream element (FUSE) binding protein 3	115.905	57.99	0.276		79.686	70.958	0.036		59.1853	66.83	0.222		66.7208	38.3782
98791	ACTR1B	ARP1 actin-related protein 1 homolog B, centractin beta (yeast)	154.609	74.84	0.276		46.3256	67.825	0.036		28.9299	101.87	0.222		224.905	22.2839		CopyNumber	2q11.2	Locus0379	Redon et al. (2006)
102696	MCTS1	Malignant T cell amplified sequence 1	182.204	108.79	0.379		89.5359	79.179	0		92.679	80.38	0.111		211.228	39.3604
102798	PSMA1	Proteasome (prosome, macropain) subunit, alpha type, 1	222.798	73.98	0.069		117.559	87.389	0		110.042	53.06	0.111		793.974	25.3843
103561	ARL6IP4	ADP-ribosylation-like factor 6 interacting protein 4	177.342	82.48	0.172		125.244	85.035	0.036		55.0814	51	0.111		262.352	26.5581		CopyNumber	12q24.31	Locus2517	Wong et al. (2007)
103834	TMEM106C	Transmembrane protein 106C	164.569	88.83	0.138		88.8408	80.574	0.036		64.54	76.68	0.222		293.024	59.6901						Change of UniGene cluster to Hs.596726
104839	TIMP2	TIMP metallopeptidase inhibitor 2	266.071	83.65	0.172		326.451	100.985	0		225.256	136.95	0.222		87.681	65.3212
105547	NPDC1	Neural proliferation, differentiation and control, 1	184.549	89.27	0.345		240.656	81.742	0		160.68	82.23	0.111		143.201	86.0468		CopyNumber	9q34.3	Locus2030	Simon-Sanchez et al. (2007)
106185	RALGDS	Ral guanine nucleotide dissociation stimulator	113.28	56.31	0.379		94.3998	89.358	0.036		64.5041	91.88	0		183.564	43.2819
106876	ATP6V0D1	ATPase, H+ transporting, lysosomal 38 kDa, V0 subunit d isoform 1	157.309	76.54	0.207		90.2753	63.879	0		56.1181	75.64	0.222		138.978	35.3604
106909	ANAPC13	Anaphase promoting complex subunit 13	409.279	124.92	0.31		82.8217	79.266	0.036		39.6006	58.13	0.222		516.806	27.8191
107003	CCNB1IP1	Cyclin B1 interacting protein 1	198.635	135.06	0.207		2470.25	124.396	0		813.784	84.52	0		197.772	54.6358
107101	C1orf86	Chromosome 1 open reading frame 86	132.015	90.12	0.31		102.359	89.68	0		175.976	78.98	0.111		268.926	27.1507		CopyNumber	1p36.33	Locus0004	Wong et al. (2007)
107387	C7orf20	Chromosome 7 open reading frame 20	158.14	146.65	0.379		85.4705	70.309	0		76.6728	74.85	0		253.945	39.8846
107393	CLDND1	Claudin domain containing 1	182.616	98.17	0.276		55.4114	83.931	0.036		59.2992	71.63	0.222		267.595	45.0138						Change of UniGene cluster to Hs.531371
108029	SH3BGRL	SH3 domain binding glutamic acid-rich protein like	217.899	129.37	0.138		173.064	93.334	0		169.752	68.54	0		579.34	50.7871
108080	CSRP1	Cysteine and glycine-rich protein 1	226.869	81.65	0.172		326.55	130.543	0		212.7	124.15	0.111		825.209	73.6455
108371	E2F4	E2F transcription factor 4, p107/p130-binding	124.226	53.45	0.207		64.6883	71.053	0.036		43.889	82.98	0.222		479.161	32.3746
108408	APH1A	Anterior pharynx defective 1 homolog A (C. elegans)	214.52	73.54	0.276		115.289	68.233	0.036		119.789	74.72	0.111		307.871	34.7484
108957	RPS27L	Ribosomal protein S27-like	214.427	105.97	0.345		197.197	105.423	0		125.718	97.21	0		1244.98	34.1875
108969	C19orf56	Chromosome 19 open reading frame 56	165.482	98.67	0.207		145.207	69.155	0		54.937	59.23	0.111		484.044	31.5138
109051	SH3BGRL3	SH3 domain binding glutamic acid-rich protein like 3	190.525	95.77	0.207		158.447	126.66	0.036		115.04	127.27	0.222		405.386	56.0193
109052	C14orf2	Chromosome 14 open reading frame 2	254.927	147.67	0.31		191.483	93.264	0		149.093	47.63	0.111		1050.08	33.4741		CopyNumber	14q32.33	Locus2746	Redon et al. (2006)
109672	ST6GALNAC6	ST6 (alpha-N-acetyl-neuraminyl-2,3-beta-galactosyl-1,3)-N-acetylgalactosaminide alpha-2,6-sialyltransferase 6	113.888	58.27	0.379		67.3658	98.842	0.036		29.0369	57.79	0.111		108.908	98.0678
109798	C6orf48	Chromosome 6 open reading frame 48	221.397	98.21	0.207		94.1707	88.565	0.036		97.355	91.62	0.111		559.227	64.629
110695	SF3B5	Splicing factor 3b, subunit 5, 10 kDa	161.113	93.81	0.31		280.948	89.565	0		421.577	103.23	0		476.375	28.9521
110849	ESRRA	Estrogen-related receptor alpha	243.715	107.89	0.31		78.8816	75.223	0		67.733	71.02	0		181.154	45.2079
111286	MRPS11	Mitochondrial ribosomal protein S11	118.623	52.84	0.207		53.0397	105.856	0.071		18.2096	107.86	0.222		110.28	32.6002
111577	ITM2C	Integral membrane protein 2C	293.832	115.98	0.138		172.804	146.371	0.071		118.945	80.2	0.111		415.459	141.246
111801	ARS2	ARS2 protein	213.162	99.08	0.276		50.7208	62.244	0.036		45.2418	48.41	0.111		283.097	26.1066		CopyNumber	7q22.1	Locus1600	Redon et al. (2006)
112058	SIVA1	SIVA1, apoptosis-inducing factor	161.23	58.99	0.345		75.3593	86.726	0		80.7258	66.67	0.111		82.8647	34.4332
112318	TOMM7	Translocase of outer mitochondrial membrane 7 homolog (yeast)	406.793	253.67	0.276		376.305	59.328	0.036		328.412	54.43	0					CopyNumber	7p15.3	Locus1519	Redon et al. (2006)
112955	NUDT5	Nudix (nucleoside diphosphate linked moiety X)-type motif 5	197.682	94.29	0.276		63.2958	83.179	0		68.6535	74.54	0.222		175.054	32.3541
114033	SSR1	Signal sequence receptor, alpha (translocon-associated protein alpha)	160.999	68.79	0.207		55.6567	66.607	0.071		46.3126	51.12	0.111		208.352	29.6344
114286	CD9	CD9 antigen (p24)	239.195	130.06	0.172		227.351	105.5	0		160.452	104.16	0.111		138.022	46.3062
114412	TXNL1	Thioredoxin-like 1	117.314	93.59	0.207		120.376	69.573	0		89.7271	60.94	0		565.479	23.703
115474	RFC3	Replication factor C (activator 1) 3, 38 kDa	175.703	158.89	0.345		40.5569	68.636	0		26.7546	40.02	0.222		38.035	51.6447
115792	EXOSC7	Exosome component 7	134.249	74.2	0.207		51.0087	86.724	0		64.8331	84.38	0.111		84.2959	30.9181		CopyNumber	3p21.31	Locus0574	Wong et al. (2007)
116448	GLS	Glutaminase	192.13	67.06	0.379		38.8272	76.329	0.071		42.7069	91.17	0.111		92.2795	52.7096
117176	PABPN1	Poly(A) binding protein, nuclear 1	124.046	80.27	0.276		277.136	57.12	0		213.977	51.77	0		546.637	24.1068
117715	ST5	Suppression of tumorigenicity 5	101.334	55.39	0.379		68.4028	73.126	0.036		39.7786	89.12	0.222		139.789	48.2392		CopyNumber	11p15.4	Locus2212	Redon et al. (2006)
118110	BST2	Bone marrow stromal cell antigen 2	216.681	84.28	0.241		177.537	135.944	0		197.858	123.23	0.111		289.378	139.957
118400	FSCN1	Fascin homolog 1, actin-bundling protein (Strongylocentrotus purpuratus)	684.826	91.57	0.241		277.469	143.182	0.036		396.117	82.68	0.222		45.8907	81.5167		CopyNumber	7p22.1	Locus1487	Wong et al. (2007)
118463	PNPLA2	Patatin-like phospholipase domain containing 2	162.205	88.1	0.345		139.169	114.635	0.036		277.745	88.48	0		489.967	35.2067		CopyNumber	11p15.5	Locus2200	Redon et al. (2006) Wong et al. (2007)
118638	NME1	Non-metastatic cells 1, protein (NM23A) expressed in	290.122	103.6	0.172		202.476	91.729	0		150.655	112.93	0.111		502.982	55.8458
118722	FUT8	Fucosyltransferase 8 (alpha (1,6) fucosyltransferase)	118.381	149.55	0.379		65.86	70.581	0.071		36.514	53.51	0.222		115.708	60.6179
118964	GATAD2A	GATA zinc finger domain containing 2A	124.219	85.19	0.31		40.8238	81.483	0.071		54.6288	51.42	0.111		180.133	35.2944
118983	GSDMDC1	Gasdermin domain containing 1	184.874	95.75	0.379		147.972	116.33	0		216.742	115.85	0		112.11	59.3268
119177	ARF3	ADP-ribosylation factor 3	239.677	76.49	0.138		139.613	54.578	0		89.8375	57.06	0.222		287.102	32.2911		CopyNumber	12q13.12	Locus2421	Wong et al. (2007)
119192	H2AFZ	H2A histone family, member Z	453.311	159.4	0.103		221.138	136.52	0.071		366.006	79.98	0.111		746.036	45.8041
119251	UQCRC1	Ubiquinol-cytochrome c reductase core protein I	442.991	74.48	0.103		152.443	77.265	0		105.57	82.18	0		510.255	60.7913
119591	AP2S1	Adaptor-related protein complex 2, sigma 1 subunit	177.736	82.21	0.241		121.277	132.872	0		85.2478	60.89	0.111		277.181	26.9264		CopyNumber	19q13.32	Locus3268	Wong et al. (2007) Mills et al. (2006)
119598	RPL3	Ribosomal protein L3	3807.92	79.61	0		1976.38	65.335	0		1828.88	55.92	0		5605.82	37.3254
120323	LOC26010	Viral DNA polymerase-transactivated protein 6	128.352	69.74	0.31		119.929	72.421	0		82.1413	75.76	0.222		139.722	33.1971
121088	NUP153	Nucleoporin 153 kDa	123.129	79.84	0.31		76.2792	71.705	0.036		49.7809	72.44	0.111		167.419	38.9296		CopyNumber	6p22.3	Locus1297	Wong et al. (2007)
121549	CDIPT	CDP-diacylglycerol--inositol 3-phosphatidyltransferase (phosphatidylinositol synthase)	177.981	81.88	0.241		115.81	59.292	0.036		72.384	43.55	0.111		348.761	34.6229
122363	WIPI2	WD repeat domain, phosphoinositide interacting 2	186.761	89.61	0.138		78.2981	70.9	0.071		47.0964	52.74	0.222		69.7743	30.933
122523	SND1	Staphylococcal nuclease domain containing 1	355.503	74.36	0.034		106.758	74.894	0		118.629	57.28	0		262.798	35.6607
124126	ARPC1A	Actin related protein 2/3 complex, subunit 1A, 41 kDa	206.459	81.13	0.103		122.845	115.067	0		66.4864	67.09	0.111		404.007	47.9849		CopyNumber	7q22.1	Locus1597	Wong et al. (2007)
124147	FBXL11	PRO1880 protein	144.074	78.43	0.207		52.8721	79.998	0.036		49.5997	67.28	0.111		88.8791	40.6911
124246	C10orf119	Chromosome 10 open reading frame 119	144.496	66.52	0.172		76.1669	73.439	0		67.2331	50.9	0.222		78.0034	25.4927
124366	BBX	Bobby sox homolog (Drosophila)	147.829	66.94	0.345		56.6824	64.801	0.036		31.8255	72.36	0.222		296.885	27.961		CopyNumber	3q13.12	Locus0644	Wong et al. (2007)
125113	CCT8	Chaperonin containing TCP1, subunit 8 (theta)	187.534	84.03	0.034		136.617	208.714	0		207.393	70.5	0		130.387	26.1676
125867	EVL	Enah/Vasp-like	170.081	84.54	0.276		196.705	149.282	0.071		249.305	163.63	0		127.508	42.4076
125898	GNAS	GNAS complex locus	669.007	93.4	0.069		471.815	68.473	0		463.774	95.22	0		3114.95	38.7601
126497	AEBP2	AE binding protein 2	102.848	77.77	0.379		126.954	92.864	0.071		174.547	58.17	0		240.178	42.0787
126774	DTL	Denticleless homolog (Drosophila)	160.79	71.32	0.379		58.1812	85.397	0.071		39.1302	64.55	0.222		142.395	51.0912						Change of UniGene cluster to Hs.656473
126938	NAPA	N-ethylmaleimide-sensitive factor attachment protein, alpha	196.916	84.26	0.069		106.304	74.594	0.036		93.2627	77.82	0.111		106.858	32.0588		CopyNumber	19q13.32	Locus3269	Redon et al. (2006)
127092	DHX38	DEAH (Asp-Glu-Ala-His) box polypeptide 38	168.848	103.87	0.379		51.5978	112.323	0.071		30.8043	75.39	0.222		57.1554	37.8403		CopyNumber	16q22.3	Locus2939	Redon et al. (2006)
127249	SNF8	SNF8, ESCRT-II complex subunit, homolog (S. cerevisiae)	134.672	80.08	0.31		125.842	54.544	0		80.2101	58.63	0.111		216.472	28.7725		CopyNumber	17q21.32	Locus3034	Iafrate et al. (2004)
127386	MAMDC2	MAM domain containing 2	147.47	78.47	0.241		343.266	80.586	0		307.398	63.02	0.111
127764	RAB5C	RAB5C, member RAS oncogene family	242.333	112.45	0.276		245.244	63.225	0.036		156.093	58.22	0
128065	CTSC	Cathepsin C	238.809	102.05	0.207		76.0585	98.69	0.071		111.688	94.46	0.222		59.9532	51.613
128199	SEPT11	Septin 11	159.833	63.97	0.241		90.0041	77.43	0		73.4889	95.92	0.222		302.612	35.5739
128548	WDR1	WD repeat domain 1	267.904	69.81	0.069		103.719	78.554	0		160.669	43.75	0.111		510.954	31.275		CopyNumber	4p16.1	Locus0773	Locke et al. (2006) Redon et al. (2006)
129634	CINP	Cyclin-dependent kinase 2-interacting protein	104.53	70.89	0.345		34.8131	74.381	0.071		38.6338	51.13	0.222		58.6795	27.2804
129673	EIF4A1	Eukaryotic translation initiation factor 4A, isoform 1	1492.15	82.19	0		380.486	76.369	0		374.809	65.02	0.111		2050.1	29.9722
130031	TRIO	Triple functional domain (PTPRF interacting)	142.59	75.94	0.31		334.923	141.766	0.036		61.6567	100.82	0.111		124.882	40.5782
130098	DDX23	DEAD (Asp-Glu-Ala-Asp) box polypeptide 23	188.549	94.45	0.172		50.9772	68.074	0.036		21.5009	58.55	0.222		72.4363	30.7327
130293	CROP	Cisplatin resistance-associated overexpressed protein	152.554	84.06	0.207		191.275	74.368	0.036		143.207	63.05	0.111		394.942	46.4854
130413	TM9SF2	Transmembrane 9 superfamily member 2	210.831	99.09	0.103		49.9323	62.694	0.036		35.3403	73.66	0.111		763.948	36.5485
131226	BNIP3L	BCL2/adenovirus E1B 19 kDa interacting protein 3-like	192.669	70.38	0.241		50.9451	77.454	0.036		40.3541	61.36	0.222		211.503	44.8335
132497	PRNPIP	Prion protein interacting protein	168.321	67.74	0.31		103.214	62.001	0		89.8154	78.68	0		67.6257	44.785		CopyNumber	1p34.1	Locus0066	Wong et al. (2007)
132513	HSD17B12	Hydroxysteroid (17-beta) dehydrogenase 12	137.104	95.65	0.207		48.1535	64.289	0.036		33.2698	58.33	0.222		474.25	37.9415		CopyNumber	11p11.2	Locus2252	Wong et al. (2007)
133892	TPM1	Tropomyosin 1 (alpha)	606.982	169.48	0.207		189.3	129.651	0		246.872	96.64	0.111		1107.22	68.6311
134074	SLC35E1	Solute carrier family 35, member E1	110.831	70.67	0.345		72.4055	100.426	0.071		26.9645	119.73	0.222		90.0711	25.9066
134688	PSMD13	Proteasome (prosome, macropain) 26S subunit, non-ATPase, 13	304.054	104.85	0.207		57.4817	70.247	0.071		68.2392	53.74	0		72.4387	28.2634
135406	CEBPZ	CCAAT/enhancer binding protein zeta	126.722	64.41	0.207		51.0997	65.024	0.071		70.8718	53.64	0.111		258.577	31.263
136905	HUWE1	HECT, UBA and WWE domain containing 1	196.132	66.09	0.138		75.2837	88.945	0.071		63.8693	56.85	0.111		420.313	25.485
136947	RALY	RNA binding protein, autoantigenic (hnRNP-associated with lethal yellow homolog (mouse))	339.692	92.28	0.069		169.573	61.389	0		83.244	64.45	0.111		164.271	33.4664
137510	NCOR2	Nuclear receptor co-repressor 2	243.815	126.4	0.207		47.0973	78.319	0.071		33.0294	97.57	0.222		338.928	38.216		CopyNumber	12q24.31	Locus2520	Wong et al. (2007)
138860	ARHGAP1	Rho GTPase activating protein 1	106.555	50.87	0.31		92.9794	75.598	0		63.3892	84.41	0.222		104.453	29.1829
139896	MAEA	Macrophage erythroblast attacher	203.454	84.45	0.276		56.9381	65.182	0		67.6035	55.36	0.111		240.428	26.3766
140452	M6PRBP1	Mannose-6-phosphate receptor binding protein 1	381.087	119.04	0.138		119.072	115.929	0		61.6934	109.34	0.222		149.099	37.1893
142442	HP1BP3	Heterochromatin protein 1, binding protein 3	161.276	66.57	0.207		72.0074	65.847	0		96.0413	76.63	0.222		900.299	25.3094
143187	DDX49	DEAD (Asp-Glu-Ala-Asp) box polypeptide 49	144.352	67.1	0.241		59.6311	74.476	0		61.9635	104.03	0.111		114.985	39.1583
143766	ATN1	Atrophin 1	184.556	86.85	0.207		76.2853	70.646	0.036		56.3806	78.56	0.222		131.854	31.2858
143873	S100A10	S100 calcium binding protein A10 (annexin II ligand, calpactin I, light polypeptide (p11))	255.563	111.88	0.172		675.772	123.167	0		265.128	64.14	0.111		1812.2	70.3059
144058	NAT9	N-acetyltransferase 9	99.556	67.02	0.345		45.7213	67.404	0.071		30.5861	57.17	0.222		91.1501	33.4594
144468	CHID1	Chitinase domain containing 1	179.03	105.35	0.241		103.943	77.621	0		72.078	68.21	0		369.595	42.5053		CopyNumber	11p15.5	Locus2200	Redon et al. (2006) Wong et al. (2007)
144835	EEF1G	Eukaryotic translation elongation factor 1 gamma	4056.39	76.55	0		1929.11	59.9	0		1239.8	47.18	0		4424.16	35.7755		CopyNumber	11q12.3	Locus2268	Wong et al. (2007)
144868	VTI1B	Vesicle transport through interaction with t-SNAREs homolog 1B (yeast)	103.57	54.85	0.31		47.2837	61.937	0.036		46.4804	65.44	0.222
144941	LRRC41	Leucine rich repeat containing 41	152.404	71.74	0.172		45.6662	99.272	0.036		30.695	62.58	0.222		27.7033	47.475
144949	ZNF313	Zinc finger protein 313	145.788	62.78	0.138		63.3655	89.851	0.036		51.5487	71.38	0.111		139.693	32.4049
144980	SCAMP4	Secretory carrier membrane protein 4	127.391	96.37	0.345		60.4641	66.367	0.036		31.6957	83.79	0.111		78.7414	45.3828
145049	PLEKHM2	Pleckstrin homology domain containing, family M (with RUN domain) member 2	205.683	86.88	0.138		45.6061	79.642	0.036		44.0753	75.91	0.222
145442	MAP2K1	Mitogen-activated protein kinase kinase 1	101.589	55.16	0.241		57.2088	67.346	0.071		65.1421	62.03	0.111		227.438	39.2258
145575	UBL3	Ubiquitin-like 3	157.678	79.65	0.345		90.1	224.583	0.036		45.1818	76.11	0.222		202.488	59.7283
146070	TPM3	Tropomyosin 3	695.795	102.33	0		175.653	128.181	0		178.958	54.77	0		93.0486	36.8439
146393	HERPUD1	Homocysteine-inducible, endoplasmic reticulum stress-inducible, ubiquitin-like domain member 1	226.445	86.29	0.172		101.042	72.8	0		88.7838	95.83	0.111		667.209	52.6267
146602	UQCRQ	Ubiquinol-cytochrome c reductase, complex III subunit VII, 9.5kDa	193.382	169.43	0.276		312.782	102.887	0		281.389	83.54	0		1415.55	49.6484
146804	SPIN1	Spindlin 1	127.003	68.69	0.345		46.2485	74.691	0.036		67.228	67.16	0.222		54.9581	64.8991
146806	CUL1	Cullin 1	120.269	57.5	0.207		69.328	65.762	0.036		76.4257	55	0.111		156.474	27.7778
147433	PCNA	Proliferating cell nuclear antigen	258.307	133.96	0.172		92.7948	173.871	0.036		100.805	101.76	0.111		185.23	55.8853
148078	UBR4	Ubiquitin protein ligase E3 component n-recognin 4	144.179	73.44	0.138		81.0099	68.19	0		44.3002	49.13	0.222		259.393	36.7091
148272	CCM2	Cerebral cavernous malformation 2	199.791	94.01	0.207		76.3404	78.077	0		40.8796	58.49	0.222		282.894	43.2225
148330	ARF4	ADP-ribosylation factor 4	385.93	105.5	0.138		153.399	68.238	0		195.742	61.44	0.111		882.124	30.4181
148340	PTPRG	Protein tyrosine phosphatase, receptor type, G	1592.61	150.52	0.069		252.269	57.948	0		129.049	74.68	0.111		97.7328	64.7676		CopyNumber	3p14.2	Locus0601	McCarroll et al. (2005) Redon et al. (2006) Mills et al. (2006)
148670	RHOBTB1	Rho-related BTB domain containing 1	116.954	99.14	0.345		47.3141	89.452	0.036		35.4488	93.34	0.222		56.0129	87.585
149004	FBXO31	F-box protein 31	141.626	81.88	0.379		71.2388	102.905	0.036		30.7068	66.15	0.222					CopyNumber	16q24.2	Locus2967	Wong et al. (2007)
149957	RPS6KA1	Ribosomal protein S6 kinase, 90 kDa, polypeptide 1	146.886	140.85	0.31		62.7957	81.116	0.071		46.9967	76.13	0.222		125.851	48.6562
149983	PEX14	Peroxisomal biogenesis factor 14	132.685	140.5	0.241		43.3994	68.843	0.071		42.8439	78.77	0.222		75.4397	36.593		CopyNumber	1p36.22	Locus0027	Redon et al. (2006)
150107	BIRC6	Baculoviral IAP repeat-containing 6 (apollon)	149.904	66.77	0.345		78.6676	116.091	0.071		20.9142	61.58	0.222		573.498	21.9801		CopyNumber	2p22.3	Locus0302	Simon-Sanchez et al. (2007)
150540	TMEM112B	Transmembrane protein 112B	180.629	177.93	0.379		53.7606	90.931	0.036		48.3575	86.76	0		183.746	29.7429
150580	EIF1	Eukaryotic translation initiation factor 1	458.801	84.42	0.034		865.149	80.15	0		1108.77	70.34	0		3122.23	30.9114		CopyNumber	17q21.2	Locus3022	Redon et al. (2006)
150837	TXNDC5	Thioredoxin domain containing 5	483.231	126.33	0.034		99.4644	124.228	0.036		86.2029	120.91	0.222		778.585	48.5138
151134	OXA1L	Oxidase (cytochrome c) assembly 1-like	238.542	70.29	0.103		62.0036	57.73	0.071		45.7525	78.7	0.222		289.377	30.0581
151220	PALLD	Palladin, cytoskeletal associated protein	198.941	75.04	0.345		113.443	73.172	0.036		66.675	96.14	0.222		744.161	63.005		CopyNumber	4q32.3	Locus1031	McCarroll et al. (2005) Mills et al. (2006)
151413	GMFB	Glia maturation factor beta	190.526	95.31	0.379		113.318	80.501	0		79.7314	76.85	0		300.729	30.4718
151787	EFTUD2	Elongation factor Tu GTP binding domain containing 2	326.776	81.27	0.069		105.283	65.453	0.036		107.489	74.56	0.111		592.77	39.1405
152536	PSMD6	Proteasome (prosome, macropain) 26S subunit, non-ATPase, 6	134.139	63.78	0.241		75.616	151.78	0.036		64.9359	62.87	0.111		437.318	51.0878
153177	RPS28	Ribosomal protein S28	437.534	297.35	0.241		1095	82.652	0		1290.76	62.05	0
154023	TXNDC4	Thioredoxin domain containing 4 (endoplasmic reticulum)	133.739	72.55	0.345		51.9153	69.114	0.071		35.7031	66.65	0.111		83.1546	28.4577		CopyNumber	9q31.1	Locus1976	Wong et al. (2007)
154073	SLC35B1	Solute carrier family 35, member B1	99.6064	61.75	0.379		52.5349	75.963	0.036		33.2176	53.61	0.222		218.575	39.3863
155165	ZFPL1	Zinc finger protein-like 1	156.234	92.72	0.31		64.8431	68.651	0.036		52.7195	66.13	0.111		79.5802	31.1129
155218	HNRPUL1	Heterogeneous nuclear ribonucleoprotein U-like 1	474.385	82.52	0		175.01	57.458	0		200.278	53.39	0		216.496	35.5331
155396	NFE2L2	Nuclear factor (erythroid-derived 2)-like 2	182.544	63.38	0.172		76.809	76.821	0.071		67.4802	97.34	0.222		405.26	42.0664
155829	TBC1D9B	TBC1 domain family, member 9B (with GRAM domain)	189.128	67.14	0.241		61.7473	66.319	0		59.9697	79.36	0		238.12	23.0781
156171	PSMC6	Proteasome (prosome, macropain) 26S subunit, ATPase, 6	202.42	86.99	0.172		72.5094	68.158	0		68.1324	52.36	0.222		147.78	34.779
156367	RPS29	Ribosomal protein S29	735.426	357.07	0.241		2469.7	87.669	0		1712.42	68.63	0		4735.69	38.8183
156667	CALCOCO1	Calcium binding and coiled-coil domain 1	150.955	83.49	0.276		48.1451	92.926	0.036		26.6212	69.37	0.222		239.395	35.6482
157160	MRPS34	Mitochondrial ribosomal protein S34	163.791	79.67	0.276		94.7123	92.707	0.071		89.6054	69.92	0		100.13	36.5898		CopyNumber	16p13.3	Locus2866	Simon-Sanchez et al. (2007)
157351	GTPBP9	GTP-binding protein 9 (putative)	256.772	85.59	0.207		86.883	66.509	0.036		90.9951	77.95	0		484.519	37.7008
157379	H2AFV	H2A histone family, member V	212.938	72.4	0.138		196.026	88.978	0		245.355	78.54	0
157394	HAGH	Hydroxyacylglutathione hydrolase	110.093	79.63	0.345		58.2525	115.848	0.036		40.7022	64.13	0.111		128.632	71.713		CopyNumber	16p13.3	Locus2866	Simon-Sanchez et al. (2007)
159014	PRPF4B	PRP4 pre-mRNA processing factor 4 homolog B (yeast)	101.543	63.09	0.379		87.1512	63.783	0.036		89.2163	60.16	0.111		163.734	32.1667
159118	AMD1	Adenosylmethionine decarboxylase 1	179.158	87.63	0.241		87.5968	93.757	0		80.2242	75.94	0.222		173.363	116.757
159130	RAF1	V-raf-1 murine leukemia viral oncogene homolog 1	148.5	123.34	0.138		75.2999	70.135	0.036		83.6462	78.95	0		257.93	22.8398
159161	ARHGDIA	Rho GDP dissociation inhibitor (GDI) alpha	781.875	98.28	0.138		124.369	97.104	0		133.32	61.43	0		599.742	28.2872		CopyNumber	17q25.3	Locus3087	Wong et al. (2007)
159699	FBXO21	F-box protein 21	112.153	59.46	0.345		78.427	69.517	0		37.4112	64.94	0.111		210.995	69.0472		CopyNumber	12q24.22	Locus2509	Wong et al. (2007)
159799	THRAP2	Thyroid hormone receptor associated protein 2	135.372	68.96	0.345		57.4113	64.262	0.036		34.7395	59.78	0.111		91.0696	36.2139		CopyNumber	12q24.21	Locus2506	Wong et al. (2007)
160958	CDC37	CDC37 cell division cycle 37 homolog (S. cerevisiae)	297.545	114.77	0.069		93.2504	79.137	0		114.905	52.77	0.222		127.253	40.3977
161357	PDHB	Pyruvate dehydrogenase (lipoamide) beta	188.513	80.7	0.172		57.4475	64.756	0		46.288	76.91	0		147.6	39.8945
162032	HBP1	HMG-box transcription factor 1	119.421	40.7	0.345		76.135	67.256	0.036		70.5262	79.73	0		255.037	27.5836
162233	CHD4	Chromodomain helicase DNA binding protein 4	294.771	95.15	0.207		209.929	74.142	0		90.7171	65.27	0		179.639	29.1801
162877	PACSIN2	Protein kinase C and casein kinase substrate in neurons 2	181.097	101.47	0.207		88.7949	69.59	0.036		50.5573	52.07	0		521.489	49.2235
163645	MOCS2	Molybdenum cofactor synthesis 2	123.582	91.1	0.276		59.8076	76.599	0.071		24.9317	67.74	0.111		84.4011	61.5705
163776	UBE2J1	Ubiquitin-conjugating enzyme E2, J1 (UBC6 homolog, yeast)	229.955	250.6	0.31		47.0115	71.143	0.071		37.5587	78.72	0.111		528.533	41.1962
163893	PICALM	Phosphatidylinositol binding clathrin assembly protein	153.285	84.25	0.31		98.3492	57.758	0		58.0465	59.53	0		271.424	33.8728
165195	VAPA	VAMP (vesicle-associated membrane protein)-associated protein A, 33 kDa	170.73	76.58	0.069		115.348	65.002	0.036		108.288	54.09	0.222		943.914	27.3552
166011	CTNND1	Catenin (cadherin-associated protein), delta 1	181.389	76.07	0.138		75.9428	93.622	0		49.6073	56.41	0.222		312.988	31.6576
166204	PHF1	PHD finger protein 1	128.957	77.28	0.345		43.5349	68.68	0.071		31.9693	87.75	0		320.355	36.7248
166463	HNRPU	Heterogeneous nuclear ribonucleoprotein U (scaffold attachment factor A)	279.341	89.13	0.034		185.867	56.017	0		192.95	59.71	0		787.811	25.3134
166924	SEC13	SEC13 homolog (S. cerevisiae)	164.559	70.57	0.207		99.7545	72.913	0.036		55.9554	77.29	0.111		350.245	27.789
166975	SFRS5	Splicing factor, arginine/serine-rich 5	241.851	95.2	0.138		153.469	84.128	0		175.231	59.39	0.111		567.326	40.5284
167535	SRP54	Signal recognition particle 54 kDa	132.082	105.35	0.241		43.0091	67.247	0.071		31.1559	78.48	0.222		189.624	34.7761		CopyNumber	14q13.2	Locus2665	Iafrate et al. (2004)
168073	TRPC4AP	Transient receptor potential cation channel, subfamily C, member 4 associated protein	174.317	67.74	0.241		95.487	57.463	0		79.9732	43.4	0		97.1167	34.2168		CopyNumber	20q11.22	Locus3365	Wong et al. (2007)
168799	METTL3	Methyltransferase like 3	133.876	65.22	0.172		71.6239	72.149	0		85.5094	85.35	0.111		127.53	38.4028		CopyNumber	14q11.2	Locus2643	Simon-Sanchez et al. (2007) Mills et al. (2006)
169611	DIABLO	Diablo homolog (Drosophila)	167.551	69.66	0.276		41.8141	69.538	0.071		37.4251	50.49	0.222		285.977	24.9717
169718	CNN2	Calponin 2	263.899	111.61	0.138		133.004	96.708	0		139.45	63.02	0.222		232.682	35.8599		CopyNumber	19p13.3	Locus3198	Locke et al. (2006) Redon et al. (2006) Wong et al. (2007)
170107	UQCRFS1	Ubiquinol-cytochrome c reductase, Rieske iron-sulfur polypeptide 1	112.198	75.09	0.241		76.0567	87.414	0.071		47.181	78.34	0.222		1036.03	59.0553
170131	NFIC	Nuclear factor I/C (CCAAT-binding transcription factor)	128.619	75.64	0.379		73.2195	67.785	0.036		50.8158	86.27	0.111		99.8419	47.7976		CopyNumber	19p13.3	Locus3203	Wong et al. (2007)
170553	CNOT7	CCR4-NOT transcription complex, subunit 7	119.985	77.62	0.276		62.0921	58.814	0.071		60.798	61.32	0.222		725.07	33.8231
170622	CFL1	Cofilin 1 (non-muscle)	1372.26	96.41	0.034		1717.53	78.581	0		2283.14	56.69	0		9908.08	42.8189		CopyNumber	11q13.1	Locus2276	Redon et al. (2006)
171626	SKP1A	S-phase kinase-associated protein 1A (p19A)	457.121	128.78	0.138		403.463	63.315	0		241.535	57.86	0		1649.53	25.7874
172550	PTBP1	Polypyrimidine tract binding protein 1	554.084	85.76	0.103		138.65	105.108	0		212.096	66.2	0.111		549.434	25.4917
172755	BRP44L	Brain protein 44-like	150.098	97.09	0.379		90.4924	131.109	0.036		69.5402	193.88	0.111		31.1212	77.0405
172928	COL1A1	Collagen, type I, alpha 1	657.854	170.49	0.276		1790.49	223.118	0		3277.02	184.2	0.222		23.8279	59.7467
173024	NUB1	Negative regulator of ubiquitin-like proteins 1	102.383	55.09	0.276		49.8913	72.446	0		18.7742	58.78	0.222		607.146	31.5767						Change of UniGene cluster to Hs.647082
173162	COX4NB	COX4 neighbor	259.862	100.34	0.31		48.8112	77.426	0.071		64.1211	75.11	0.111		116.526	36.6112
173381	DPYSL2	Dihydropyrimidinase-like 2	213.619	76.62	0.31		337.956	129.694	0.036		196.901	150.06	0.222		416.097	84.4989
173464	FKBP8	FK506 binding protein 8, 38 kDa	446.428	105.38	0.103		241.295	130.721	0		144.941	86.56	0		106.777	43.8562
173611	NDUFS2	NADH dehydrogenase (ubiquinone) Fe-S protein 2, 49 kDa (NADH-coenzyme Q reductase)	308.982	100.6	0.069		103.79	74.383	0.036		72.629	73.41	0.222		450.2	37.7081
173705	LOC401152	HCV F-transactivated protein 1	155.925	91.92	0.207		105.454	71.424	0.036		77.1246	54.8	0.111		1003.69	44.6597
173724	CKB	Creatine kinase, brain	395.4	117.54	0.31		500.02	129.371	0		480.961	98.37	0.111		328.746	117.677
174050	EDF1	Endothelial differentiation-related factor 1	163.113	77.2	0.345		295.841	81.336	0		161.438	58.99	0.111		435.082	32.67		CopyNumber	9q34.3	Locus2030	Redon et al. (2006) Simon-Sanchez et al. (2007)
174195	IFITM2	Interferon induced transmembrane protein 2 (1-8D)	439.919	224.9	0.276		123.326	121.687	0		59.7865	61.62	0.222		1541.94	54.3462
175473	AK1	Adenylate kinase 1	115.051	96.67	0.345		154.31	178.888	0		74.8408	74.19	0.111		39.5866	55.7721
175955	YTHDC1	YTH domain containing 1	114.987	56.92	0.31		51.2356	78.527	0.071		82.3747	63.2	0		407.406	30.3892		CopyNumber	4q13.2 4q13.3-4q13.2	Locus0868	Redon et al. (2006)
177530	ATP5E	ATP synthase, H+ transporting, mitochondrial F1 complex, epsilon subunit	343.573	172.81	0.207		738.254	105.776	0		370.625	61.86	0		1399.62	34.9528
177766	PARP1	Poly (ADP-ribose) polymerase family, member 1	260.774	114.8	0.103		88.3306	110.711	0.036		85.8597	98.28	0.222		258.953	47.2671
178551	RPL8	Ribosomal protein L8	1600.62	93.63	0.034		951.004	80.06	0		709.53	80.15	0		4043.69	42.2371
178728	MBD3	Methyl-CpG binding domain protein 3	226.329	93.86	0.241		150.69	82.99	0		68.3862	77.86	0.222		178.39	24.8974
179986	FLOT1	Flotillin 1	239.639	133.66	0.241		173.684	66.315	0		162.172	96.06	0		650.726	31.1726		CopyNumber	6p21.33	Locus1312	Redon et al. (2006)
180141	CFL2	Cofilin 2 (muscle)	236.22	198.55	0.345		58.9132	117.291	0.036		32.5038	84	0.222		371.27	77.9114
180312	MRPS16	Mitochondrial ribosomal protein S16	148.32	71.61	0.276		43.0258	89.369	0.036		55.9405	83.19	0.222		153.553	46.3928
180414	HSPA8	Heat shock 70 kDa protein 8	1204.2	99.1	0		543.943	84.333	0		849.883	48.98	0		1613	26.7223
180877	H3F3B	H3 histone, family 3B (H3.3B)	701.355	71.33	0		322.176	77.297	0		324.363	71.18	0		1202.8	34.9598
180903	NCAPH2	Non-SMC condensin II complex, subunit H2	273.306	91.43	0.31		66.0071	87.909	0		76.1622	118.67	0.111		44.4158	26.2896		CopyNumber	22q13.33	Locus3520	Redon et al. (2006) Wong et al. (2007)
180909	PRDX1	Peroxiredoxin 1	973.561	146.34	0.138		346.947	80.069	0		371.748	106.26	0		1474.92	40.3158
180933	CXXC1	CXXC finger 1 (PHD domain)	127.973	58.18	0.345		51.4781	80.417	0.071		73.3337	92.53	0.111		346.106	27.1343
181046	DUSP3	Dual specificity phosphatase 3 (vaccinia virus phosphatase VH1-related)	168.087	115.04	0.207		74.4934	71.467	0		52.7651	69.61	0.111		76.2161	39.9588
181112	MED4	Mediator of RNA polymerase II transcription, subunit 4 homolog (yeast)	208.673	152.66	0.276		52.1852	67.479	0		56.4505	51.99	0.111		58.2363	39.4111		CopyNumber	13q14.2	Locus2567	Wong et al. (2007)
181163	HMGN2	High-mobility group nucleosomal binding domain 2	798.731	84.12	0		504.022	101.966	0.036		209.506	59.97	0		1671.22	28.674
181244	HLA-A	Major histocompatibility complex, class I, A	874.945	96.35	0.138		945.288	84.91	0		615.313	92.95	0					CopyNumber	6p21.33	Locus1311	Redon et al. (2006) Wong et al. (2007)
181368	PRPF8	PRP8 pre-mRNA processing factor 8 homolog (yeast)	308.98	76.46	0.138		57.5202	73.253	0.036		72.1938	59.47	0.222		877.689	37.353
181444	TMEM9	Transmembrane protein 9	210.702	80.44	0.172		99.449	77.92	0		93.5334	65.83	0.111		428.121	41.9199
182255	NHP2L1	NHP2 non-histone chromosome protein 2-like 1 (S. cerevisiae)	236.948	69.85	0.069		216.971	70.264	0		258.186	78.53	0		575.251	28.6469
182626	C22orf5	Chromosome 22 open reading frame 5	189.446	87.32	0.31		85.2398	59.525	0.036		77.6477	60.5	0.111		114.585	33.9489
182885	SLC35B2	Solute carrier family 35, member B2	197.266	131.49	0.241		71.2089	72.136	0.071		79.537	72.22	0.111		658.866	31.0884
183684	EIF4G2	Eukaryotic translation initiation factor 4 gamma, 2	571.052	99.96	0.069		244.195	66.416	0		167.117	47.95	0		1226.24	19.5762
183706	ADD1	Adducin 1 (alpha)	210.748	70.37	0.138		124.625	87.654	0		71.684	63.07	0.111		129.53	32.438
183800	RANGAP1	Ran GTPase activating protein 1	330.338	92.47	0.172		82.3629	73.344	0		88.0669	68.82	0.111		79.7955	39.6425		CopyNumber	22q13.2	Locus3503	Wong et al. (2007)
183850	DCTD	DCMP deaminase	140.58	59	0.345		50.0024	63.019	0.071		42.4521	54.66	0.222		201.069	30.3785
183994	PPP1CA	Protein phosphatase 1, catalytic subunit, alpha isoform	374.518	71.55	0.103		122.789	111.254	0.036		107.822	63.33	0.222		314.084	45.0371
184062	C20orf24	Chromosome 20 open reading frame 24	161.947	77.22	0.31		106.444	80.16	0		108.219	79.79	0.111		885.447	50.2811
184211	PMPCB	Peptidase (mitochondrial processing) beta	177.15	64.5	0.138		44.048	68.322	0.071		35.1097	53.79	0.222		316.884	34.5079
184233	HSPA9	Heat shock 70kDa protein 9 (mortalin)	311.239	80.92	0.034		155.038	67.238	0		149.885	69.13	0.111		465.503	38.538
184492	ELAVL1	ELAV (embryonic lethal, abnormal vision, Drosophila)-like 1 (Hu antigen R)	130.658	66.07	0.207		61.1041	63.398	0.071		46.0179	72.84	0.222		397.547	26.3611		CopyNumber	19p13.2	Locus3210	Wong et al. (2007)
185172	GNB2	Guanine nucleotide binding protein (G protein), beta polypeptide 2	420.894	178.43	0.172		146.973	91.526	0		246.658	86.19	0		344.82	34.8732		CopyNumber	7q22.1	Locus1600	Wong et al. (2007)
185597	SPG7	Spastic paraplegia 7, paraplegin (pure and complicated autosomal recessive)	167.104	102.17	0.207		85.2418	59.044	0		83.1473	71.88	0.111		139.561	35.152		CopyNumber	16q24.3	Locus2972	Redon et al. (2006)
187199	MALAT1	Metastasis associated lung adenocarcinoma transcript 1 (non-coding RNA)	3984.95	243.42	0.241		982.167	115.541	0		303.703	76.68	0
187635	RPS15A	Chromosome 20 open reading frame 19	705.064	435.58	0.138		584.601	101.591	0		380.457	78.22	0		28.6557	51.4796		CopyNumber	16p12.3	Locus2889	Redon et al. (2006)
187763	BRD4	Bromodomain containing 4	226.905	138.89	0.241		92.8135	66.266	0		76.7896	54.16	0.222		500.24	26.463
187866	NPTN	Neuroplastin	120.125	53.64	0.379		127.004	73.602	0		111.785	64.5	0.111		680.004	34.5308
187946	SLC20A1	Solute carrier family 20 (phosphate transporter), member 1	141.363	96.84	0.207		79.9532	84.063	0		104.341	48.89	0.222		200.658	75.0713
188501	PAFAH1B2	Platelet-activating factor acetylhydrolase, isoform Ib, beta subunit 30 kDa	149.537	78.69	0.138		75.7102	67.548	0		55.4715	53.26	0.222		45.7574	34.943
188614	PLEKHA5	Pleckstrin homology domain containing, family A member 5	115.794	66.94	0.379		53.0911	65.474	0.071		44.1	82.41	0.222		84.4553	53.6406		CopyNumber	12p12.3	Locus2387	Simon-Sanchez et al. (2007)
188879	RBM6	RNA binding motif protein 6	100.426	54.89	0.379		79.1048	68.811	0.071		103.908	56.06	0.111		141.324	40.3482
188882	NUDT3	Nudix (nucleoside diphosphate linked moiety X)-type motif 3	129.536	63.13	0.276		41.1172	62.39	0.036		30.5332	64.74	0.222		163.757	30.8935
189075	TWF1	Twinfilin, actin-binding protein, homolog 1 (Drosophila)	164.982	70.22	0.31		103.181	84.72	0		48.4158	71.25	0.222		232.973	38.7784
189119	CXXC5	CXXC finger 5	97.6311	45.99	0.345		191.465	95.869	0		83.5556	64.37	0.222		64.3931	50.4631
189329	SMURF1	SMAD specific E3 ubiquitin protein ligase 1	126.188	77.52	0.379		46.8075	60.188	0.071		28.8634	71.76	0.222		86.4035	35.8674
189716	NDUFAB1	NADH dehydrogenase (ubiquinone) 1, alpha/beta subcomplex, 1, 8 kDa	224.855	87.06	0.276		59.7308	84.199	0		79.2037	72.95	0.111		798.866	31.9237
189772	CCT2	Chaperonin containing TCP1, subunit 2 (beta)	269.607	95.66	0.069		124.533	112.182	0.071		233.625	107.4	0.222		546.844	44.02
190028	GSTO1	Glutathione S-transferase omega 1	178.512	92.79	0.241		87.2561	96.992	0.036		64.2552	55.28	0.222		715.654	50.8895
190086	MRCL3	Myosin regulatory light chain MRCL3	469.826	322.83	0.172		204.738	108.768	0		238.353	55.47	0.111		312.07	29.7994
190334	RAP1A	RAP1A, member of RAS oncogene family	130.789	76.47	0.31		49.7565	64.402	0		45.9526	69.08	0.222		275.101	42.895
190384	COPS4	COP9 constitutive photomorphogenic homolog subunit 4 (Arabidopsis)	163.759	100.38	0.138		59.1174	61.06	0.036		49.8109	60.07	0.111		232.134	26.8869
190722	C19orf62	Chromosome 19 open reading frame 62	218.334	85.79	0.207		75.5395	69.156	0		105.725	67.89	0		144.164	53.8979
190904	STRN4	Striatin, calmodulin binding protein 4	183.127	100.67	0.241		74.6877	86.919	0.036		32.0464	61.63	0.222		95.2368	30.6113		CopyNumber	19q13.32	Locus3268	Wong et al. (2007)
191186	TTC17	Tetratricopeptide repeat domain 17	125.421	63.68	0.31		43.906	70.713	0.071		39.1207	55.01	0.222		614.815	24.3064
191346	SEPT7	Septin 7	318.588	80.82	0.103		196.335	80.553	0		98.5232	86.95	0.111		757.36	36.3158		CopyNumber	7p14.2	Locus1530	Redon et al. (2006)
191518	DHX9	DEAH (Asp-Glu-Ala-His) box polypeptide 9	239.898	67.53	0.241		61.5633	87.086	0.071		92.9192	81.35	0.222		176.629	30.6713
191987	UBE2J2	Ubiquitin-conjugating enzyme E2, J2 (UBC6 homolog, yeast)	125.945	71.9	0.207		35.1979	71.546	0.071		50.7763	45.94	0.222		307.98	24.3209		CopyNumber	1p36.33	Locus0002	Iafrate et al. (2004) Redon et al. (2006)
192316	CDC2L1	Cell division cycle 2-like 1 (PITSLRE proteins)	102.48	85.83	0.379		83.4098	65.32	0.036		43.6023	69.01	0.222		176.272	33.0679		CopyNumber	1p36.33	Locus0003	Iafrate et al. (2004) Locke et al. (2006) Redon et al. (2006)
192374	HSP90B1	Heat shock protein 90kDa beta (Grp94), member 1	388.124	88.21	0.034		487.069	78.84	0		407.576	81.92	0		1068.05	35.2767
192425	EIF3S8	Eukaryotic translation initiation factor 3, subunit 8, 110 kDa	1001.22	91.36	0.103		382.099	76.853	0		311.901	64.6	0					InversionBreakpoint InversionBreakpoint Copynumber Copynumber	16p11.2	Locus2900	Martin et al. (2004) Redon et al. (2006) Wong et al. (2007)
193118	ZMIZ1	Zinc finger, MIZ-type containing 1	125.419	71.59	0.345		103.907	62.877	0.036		41.9758	71.16	0		331.288	46.5904		CopyNumber	10q22.3	Locus2141	Locke et al. (2006) Wong et al. (2007)
193163	BIN1	Bridging integrator 1	216.649	88.45	0.241		86.883	145.453	0		64.919	125.23	0.222		62.7093	48.8895		CopyNumber	2q14.3	Locus0408	Redon et al. (2006)
193491	TUBB6	Tubulin, beta 6	255.153	94.7	0.241		85.6026	92.348	0		115.383	71.01	0.111		286.471	58.6228		CopyNumber	18p11.21	Locus3105	Redon et al. (2006)
194329	TCEAL4	Transcription elongation factor A (SII)-like 4	110.764	60.41	0.207		98.5047	73.067	0		93.4298	82.64	0		315.47	84.0656
194718	ZRANB2	Zinc finger, RAN-binding domain containing 2	170.629	70.34	0.207		60.8644	66.932	0.071		50.9732	67.72	0.111		497.182	30.1242
195464	FLNA	Filamin A, alpha (actin binding protein 280)	554.895	92.75	0.172		45.293	98.642	0.036		248.433	76.79	0		442.925	71.5648		Inversion	Xq28	Locus3630	Tuzun et al. (2005)
195642	RNF213	Ring finger protein 213	146.015	74.1	0.379		49.4169	78.7	0.071		39.5997	101.58	0.222		88.2487	56.7286
196983	SSFA2	Sperm specific antigen 2	238.743	197.56	0.241		41.4917	83.488	0.071		33.9374	63.95	0.222		186.36	59.6134
198281	PKM2	Pyruvate kinase, muscle	3044.33	101.8	0		562.771	108.538	0		400.814	102.64	0.111		57.2868	51.5338
199561	RANBP2	RAN binding protein 2	134.091	59.13	0.379		78.3584	68.254	0.036		72.0789	76.53	0		89.4827	31.2026
199625	HAX1	HCLS1 associated protein X-1	243.576	94.74	0.138		231.23	89.818	0		222.277	87.19	0.111		383.942	32.4809
200063	HDAC7A	Histone deacetylase 7A	252.274	159.81	0.241		66.5671	131.934	0.071		68.9347	74.04	0.111		65.1029	51.4648
200600	SCAMP3	Secretory carrier membrane protein 3	165.578	75.71	0.207		82.2551	81.785	0.036		59.6313	66.67	0.222		239.474	30.4098		CopyNumber	1q22	Locus0160	Redon et al. (2006) Wong et al. (2007)
200804	SDCBP	Syndecan binding protein (syntenin)	355.165	73.99	0.172		100.6	109.846	0		135.849	90.16	0		879.771	36.7674		CopyNumber	8q12.1	Locus1762	Mills et al. (2006)
201253	CKAP5	Cytoskeleton associated protein 5	157.71	77.53	0.069		51.67	75.541	0.071		53.028	72.88	0.111		150.043	34.9589
201390	WDR45L	WDR45-like	115.154	53.09	0.138		66.7297	61.963	0.036		64.0007	58.4	0.111		410.221	35.2215
201712	GLG1	Golgi apparatus protein 1	128.233	88.99	0.31		62.3201	78.852	0.036		29.067	57.59	0.222		96.8413	37.3464		CopyNumber	16q22.3	Locus2941	Redon et al. (2006) Wong et al. (2007)
202011	CCDC47	Coiled-coil domain containing 47	108.619	67.48	0.172		152.056	64.61	0		88.7462	53.56	0.111		189.04	35.2113
202085	VDAC1	Voltage-dependent anion channel 1	179.224	70.07	0.276		154.711	70.6	0		180.748	62.87	0
202166	HNRPH1	Heterogeneous nuclear ribonucleoprotein H1 (H)	199.334	74.31	0.069		183.119	57.146	0		166.727	45.76	0.111		1023.72	33.4868		Inversion Copy number	5q35.3	Locus1270	Tuzun et al. (2005) Wong et al. (2007)
202179	SMN2	Survival of motor neuron 1, telomeric	103.165	55.27	0.379		77.1928	59.846	0		59.1753	64.11	0.222		53.1554	43.9188		CopyNumber	5q13.2	Locus1143	Sebat et al. (2004) Sharp et al. (2005) Locke et al. (2006) Redon et al. (2006) Wong et al. (2007)
203099	WAPAL	Wings apart-like homolog (Drosophila)	162.126	143.02	0.345		56.6328	55.105	0.036		50.4778	63.52	0.222		113.153	27.9577
203910	SGTA	Small glutamine-rich tetratricopeptide repeat (TPR)-containing, alpha	213.583	79.65	0.138		124.154	83.105	0		151.922	125.87	0		46.2019	51.4994
204041	AHSA1	AHA1, activator of heat shock 90 kDa protein ATPase homolog 1 (yeast)	263.291	112.2	0.207		131.33	74.623	0.036		106.383	86.68	0.111		254.617	59.6417
204773	WDR77	WD repeat domain 77	185.809	74.28	0.172		65.9537	71.705	0		60.9448	64.5	0		135.314	39.9796
205163	MRPL3	Mitochondrial ribosomal protein L3	176.931	58.08	0.069		129.587	62.461	0		151.994	70.71	0		517.067	39.9215		CopyNumber	3q22.1	Locus0670	Wong et al. (2007)
206500	CTTN	Cortactin	148.629	96.7	0.31		85.713	81.067	0.036		62.3037	49.78	0.222
206824	MGC71993	Similar to DNA segment, Chr 11, Brigham &amp; Womens Genetics 0434 expressed	143.544	88.77	0.345		218.525	89.503	0		195.812	83.44	0.111		2218.86	36.8991						Change of UniGene cluster to Hs.511801 or Hs.632232
208597	CTBP1	Hypothetical protein LOC285463	136.742	48.53	0.138		213.995	62.01	0		112.96	50.6	0		481.505	24.7168
209983	STMN1	Stathmin 1/oncoprotein 18	619.088	139.81	0.034		198.149	132.475	0.071		257.956	130.11	0.222		101.233	38.9637
210469	ELMO2	Engulfment and cell motility 2 (ced-12 homolog, C. elegans)	96.3883	71.43	0.379		57.3077	70.291	0.036		21.0513	72.93	0.222		64.9019	43.4026
210532	KIAA0141	KIAA0141	138.359	72.99	0.241		62.9064	74.093	0.071		82.0857	84.33	0.111		61.5167	28.1695
211463	DNM2	Dynamin 2	195.67	87.32	0.241		81.4988	73.34	0		101.286	69.16	0.222		98.9092	38.8168		CopyNumber	19p13.2	Locus3217	Wong et al. (2007) Mills et al. (2006)
211594	PSMC4	Proteasome (prosome, macropain) 26S subunit, ATPase, 4	469.594	192.26	0.138		67.5562	102.988	0.071		73.0487	66.89	0.111		104.237	46.2785		CopyNumber	19q13.2	Locus3258	Redon et al. (2006)
211914	NDUFS7	NADH dehydrogenase (ubiquinone) Fe-S protein 7, 20 kDa (NADH-coenzyme Q reductase)	159.444	73.8	0.379		86.8291	107.068	0.036		59.2008	53.55	0.111		128.872	42.115		CopyNumber	19p13.3	Locus3198	Redon et al. (2006) Wong et al. (2007)
212102	PDIA6	Protein disulfide isomerase family A, member 6	274.166	97.91	0.103		160.421	78.061	0		138.133	60.95	0.111		393.979	37.8698
212395	CIZ1	CDKN1A interacting zinc finger protein 1	272.61	88.59	0.138		50.7813	62.255	0.071		31.3546	67.76	0.222		59.2624	42.8941
213061	NUCKS1	Nuclear casein kinase and cyclin-dependent kinase substrate 1	304.709	64.96	0.138		231.687	98.048	0		327.004	72.73	0		1227.71	41.6756						Change of UniGene cluster to Hs.632458 or Hs.643846
213470	PSMB7	Proteasome (prosome, macropain) subunit, beta type, 7	247.805	65.94	0.034		222.668	67.826	0		192.867	68.35	0.111		410.412	31.279
213541	LOC552889	Hypothetical LOC552889	136.062	60.14	0.345		67.9457	84.633	0.036		85.4372	89.94	0		429.859	31.2059
213666	KIAA0460	KIAA0460	96.7101	78.04	0.241		68.8811	61.77	0.036		27.1766	63.86	0.222		107.772	28.2572
213724	SUPT16H	Suppressor of Ty 16 homolog (S. cerevisiae)	149.267	79.71	0.207		52.1584	81.67	0.071		54.8289	74.71	0.111		278.03	30.1937
216653	FBXO9	F-box protein 9	92.772	49.72	0.31		50.0857	74.681	0.071		33.2127	71.69	0.222		343.125	32.1768
220950	FOXO3	Forkhead box O3	196.878	112.74	0.276		91.7021	71.101	0.071		83.1467	93.3	0		1027.22	35.7969
221847	SLC38A2	Solute carrier family 38, member 2	204.232	78.33	0.207		281.036	107.959	0		214.236	135.53	0.111		687.156	51.6927
222510	DAZAP1	DAZ associated protein 1	126.047	97.18	0.276		67.8481	93.051	0.071		88.9463	63.95	0.222		113.62	30.4301		CopyNumber	19p13.3	Locus3198	Redon et al. (2006) Wong et al. (2007)
223141	DDX21	DEAD (Asp-Glu-Ala-Asp) box polypeptide 21	255.538	70.08	0.069		103.032	99.933	0.036		131.948	62.74	0.111		1035.61	39.5317
224607	SDC1	Syndecan 1	241.648	87.87	0.276		119.669	152.497	0.036		87.8598	158.09	0.222		137.209	45.234
226007	RDH11	Retinol dehydrogenase 11 (all-trans and 9-cis)	340.364	135.94	0.172		92.295	164.812	0.071		47.8136	52.32	0.222		40.0905	36.3045
226117	H1F0	H1 histone family, member 0	326.846	160.18	0.31		127.493	83.462	0		65.7896	116.54	0.111		371.836	56.8598		CopyNumber	22q13.1	Locus3496	Redon et al. (2006)
226755	YWHAH	Tyrosine 3-monooxygenase/tryptophan 5-monooxygenase activation protein, eta polypeptide	199.206	161.02	0.207		191.849	93.246	0		194.514	65.63	0.111		278.345	38.9475
227067	ATAD3A	ATPase family, AAA domain containing 3A	254.68	105.3	0.172		57.5638	67.535	0.071		33.5673	86.75	0.222		231.328	33.8468		CopyNumber	1p36.33	Locus0003	Redon et al. (2006)
227253	TOMM70A	Translocase of outer mitochondrial membrane 70 homolog A (yeast)	130.671	67.31	0.172		87.8152	81.314	0.036		55.7308	71.93	0.111		101.166	28.591
227777	PTP4A1	Protein tyrosine phosphatase type IVA, member 1	219.077	115.2	0.138		131.826	72.561	0		81.2113	76.44	0.111		415.859	66.7099
229641	SUB1	SUB1 homolog (S. cerevisiae)	300.511	103.71	0.138		147.716	64.349	0		118.715	79.68	0		809.466	34.8395		CopyNumber	5p13.3	Locus1105	Redon et al. (2006)
231295	PITPNC1	Phosphatidylinositol transfer protein, cytoplasmic 1	171.092	127.31	0.345		63.0319	68.622	0.071		21.8096	62.84	0.222		87.1658	37.8404		CopyNumber	17q24.2	Locus3061	Sharp et al. (2005) Mills et al. (2006)
231616	C19orf53	Chromosome 19 open reading frame 53	162.048	104.55	0.345		102.579	83.545	0.036		105.546	56.13	0		385.326	37.0162		CopyNumber	19p13.13-19p13.12	Locus3221	Wong et al. (2007)
232194	KIAA0174	KIAA0174	204.243	73.78	0.138		84.9824	64.708	0		51.7851	57.1	0.111		405.353	23.1991
232543	PDCD4	Programmed cell death 4 (neoplastic transformation inhibitor)	126.255	61.41	0.31		189.217	132.948	0.036		98.1923	105.59	0.222		74.1725	72.0179
233458	NFYC	Nuclear transcription factor Y, gamma	92.2001	51.11	0.345		89.2437	89.761	0		44.0147	49.8	0		127.255	26.2776
233552	CDC2L5	Cell division cycle 2-like 5 (cholinesterase-related cell division controller)	139.269	109.94	0.379		29.6148	59.875	0.071		23.5404	97.43	0.222		130.128	32.1655		CopyNumber	7p14.1	Locus1535	Redon et al. (2006)
233952	PSMA7	Proteasome (prosome, macropain) subunit, alpha type, 7	358.813	133.21	0.069		431.24	90.17	0		319.55	67.24	0		101.922	36.4768
234521	MAPKAPK3	Mitogen-activated protein kinase-activated protein kinase 3	185.749	77.03	0.379		59.4067	91.192	0.071		81.4304	91.57	0.222		69.822	35.5296
236030	SMARCC2	SWI/SNF related, matrix associated, actin dependent regulator of chromatin, subfamily c, member 2	198.071	83.5	0.207		34.6612	71.558	0.036		23.3593	61.13	0.222		83.168	36.9514		CopyNumber	12q13.2	Locus2429	Iafrate et al. (2004)
237536	NT5C3L	5'-nucleotidase, cytosolic III-like	160.672	84.27	0.276		95.3985	90.087	0.036		49.1493	76.51	0.111		483.9	44.4444
237971	XTP3TPA	XTP3-transactivated protein A	122.345	67.16	0.276		58.9358	91.889	0.036		78.936	95.2	0.222		246.47	64.8516						Change of UniGene cluster to Hs.632191
238839	SCYL1	SCY1-like 1 (S. cerevisiae)	173.164	113.72	0.31		144.411	67.072	0		145.014	65.51	0		190.91	36.7642
240170	OBFC2B	Oligonucleotide/oligosaccharide-binding fold containing 2B	136.415	69.86	0.345		96.2453	87	0		118.728	122.83	0.222		37.2147	46.2586		CopyNumber	12q13.2	Locus2429	Iafrate et al. (2004)
241336	ATPIF1	ATPase inhibitory factor 1	227.401	125.29	0.172		224.031	61.073	0		155.724	77.04	0.111		721.669	34.4693
241543	POLDIP2	Polymerase (DNA-directed), delta interacting protein 2	217.982	81.62	0.138		66.9077	76.338	0		45.7307	60.57	0.222		203.387	33.101
241558	ARIH2	Ariadne homolog 2 (Drosophila)	178.445	77.54	0.172		65.1568	64.146	0		47.8885	63.03	0.222		122.71	28.6302
241575	GNPTG	N-acetylglucosamine-1-phosphate transferase, gamma subunit	117.172	100.69	0.345		73.2859	70.864	0		45.3982	74.01	0.222		432.033	30.8014		CopyNumber	16p13.3	Locus2866	Wong et al. (2007) Simon-Sanchez et al. (2007)
241576	DERL1	Der1-like domain family, member 1	111.583	87.37	0.31		72.5678	71.748	0		35.61	63.06	0.222		626.288	37.4026
241579	SERPINH1	Serpin peptidase inhibitor, clade H (heat shock protein 47), member 1, (collagen binding protein 1)	380.444	115.76	0.172		198.121	107.31	0		207.463	85.28	0.222
242458	SPG21	Spastic paraplegia 21 (autosomal recessive, Mast syndrome)	120.352	59.44	0.31		76.4103	57.828	0.036		73.2972	49.12	0		415.643	29.3543
242947	DGKI	Diacylglycerol kinase, iota	131.746	120.7	0.379		4086.25	58.36	0		3864.18	41.07	0		13.8401	72.1154
246112	ASCC3L1	Activating signal cointegrator 1 complex subunit 3-like 1	278.464	81.24	0.172		160.682	67.725	0		136.816	57.97	0.111		1178.68	27.7737		CopyNumber	2q11.2	Locus0378	Wong et al. (2007)
246310	ATP5J	ATP synthase, H+ transporting, mitochondrial F0 complex, subunit F6	220.448	113.9	0.276		232.325	76.17	0		145.696	64.99	0.111		618.587	39.0271
246413	CPNE1	RNA binding motif protein 12	392.415	88.16	0.069		93.6255	81.246	0.036		112.379	61.72	0.111		183.599	54.3046
246781	FBXO11	F-box protein 11	141.198	92.55	0.379		48.1417	62.938	0.071		41.8998	55.75	0.222		10.3872	88.9275
247077	RHOA	Ras homolog gene family, member A	553.788	77.72	0.034		545.414	67.519	0		567.576	47.87	0		1471.14	26.1898		CopyNumber	3p21.31	Locus0583	Mills et al. (2006)
247186	FBRS	Fibrosin	145.197	107.5	0.379		70.0303	64.956	0		37.6248	80.54	0.222		77.0586	31.816		CopyNumber	16p11.2	Locus2904	Locke et al. (2006)
247975	HSPD1	Pro-melanin-concentrating hormone-like 1	241.693	85.58	0.207		238.179	105.679	0		438.135	91.84	0		104.179	46.5036
248267	MPST	Mercaptopyruvate sulfurtransferase	167.672	112.86	0.276		80.1037	96.062	0.036		85.5922	77.62	0		267.177	59.5786
248941	TAF9	TAF9 RNA polymerase II, TATA box binding protein (TBP)-associated factor, 32 kDa	148.142	65.92	0.276		54.9639	61.084	0.036		51.3528	63.24	0.222		221.257	33.5366		CopyNumber	5q13.2	Locus1143	Sebat et al. (2004)
249600	DLGAP4	Discs, large (Drosophila) homolog-associated protein 4	233.487	169.1	0.276		98.8967	70.963	0.071		67.3559	81.11	0.222		73.5286	34.1493
250009	ARL8B	ADP-ribosylation factor-like 8B	132.274	55.79	0.379		134.208	61.549	0		59.1858	55.14	0.111		418.282	26.8065
250429	SUPT6H	Suppressor of Ty 6 homolog (S. cerevisiae)	162.245	82.76	0.379		44.106	69.07	0.071		30.4096	44.58	0.222		130.293	29.9828
250758	PSMC3	Proteasome (prosome, macropain) 26S subunit, ATPase, 3	391.111	115.64	0.138		111.567	61.913	0		91.0674	70.47	0.222		135.512	35.8138
250899	HSBP1	Heat shock factor binding protein 1	214.935	105.83	0.069		141.987	79.569	0		193.37	90.68	0		526.506	34.7698
250905	TMEM85	Transmembrane protein 85	156.083	143.74	0.241		77.535	66.315	0		77.2284	58.42	0.111		1248.73	26.465
251531	PSMA4	Proteasome (prosome, macropain) subunit, alpha type, 4	739.809	217.34	0.138		172.423	101.656	0		119.04	61.83	0.222		359.879	30.3702
252457	MVD	Mevalonate (diphospho) decarboxylase	170.934	117.34	0.379		65.9345	76.4	0		54.9887	74.23	0		13.5584	94.8071		CopyNumber	16q24.2-16q24.3	Locus2970	Wong et al. (2007)
252713	TTC15	Tetratricopeptide repeat domain 15	105.621	56.2	0.345		75.6783	72.267	0.071		50.4651	59.99	0.111		74.87	50.4308
252967	C1orf144	Chromosome 1 open reading frame 144	240.903	109.65	0.207		105.976	64.225	0		74.5257	57.7	0.111		168.08	23.8304
253726	PAPOLA	Poly(A) polymerase alpha	216.146	65.36	0.172		118.239	58.024	0		89.5045	50.88	0		451.226	27.6754
253903	STOM	Stomatin	199.167	100.65	0.276		100.218	101.022	0.071		152.136	104.18	0.222		591.873	57.5672
254042	BAT1	HLA-B associated transcript 1	351.442	89.43	0.069		144.69	67.313	0		162.336	45.49	0		920.761	27.967		CopyNumber	6p21.33	Locus1313	Redon et al. (2006)
255015	VPS24	Vacuolar protein sorting 24 (yeast)	126.82	67.8	0.069		79.8975	52.525	0.036		52.0522	70.92	0.111		607.918	28.1547
255093	PFKL	Phosphofructokinase, liver	342.692	81.83	0.207		167.852	61.267	0		87.6162	65.22	0.111		184.423	34.3118
255932	XRN2	5'-3' exoribonuclease 2	166.161	57.7	0.069		53.3068	75.2	0.071		63.0723	84.5	0.111		246.817	28.3988
255935	BTG1	B-cell translocation gene 1, anti-proliferative	272.135	115.44	0.138		264.176	97.228	0		310.776	117.34	0.111		10.2903	49.3429
255973	EID1	EP300 interacting inhibitor of differentiation 1	227.895	86.79	0.138		174.444	77.673	0		121.744	58.4	0.111		88.2351	45.3633
256301	C19orf48	Chromosome 19 open reading frame 48	337.672	84.54	0.207		158.374	143	0.036		131.522	125.09	0.111		193.254	117.052
256549	NUBP2	Nucleotide binding protein 2 (MinD homolog, E. coli)	200.749	98.94	0.241		76.0022	73.372	0.071		66.7816	109.62	0.111		72.4739	43.7399		CopyNumber	16p13.3	Locus2866	Simon-Sanchez et al. (2007)
257008	PLD3	Phospholipase D family, member 3	349.213	100	0.276		203.687	94.525	0		239.542	60	0		206.907	69.0915
257341	SAV1	Salvador homolog 1 (Drosophila)	91.5663	65.55	0.276		34.3953	80.142	0.071		32.1033	94.24	0.222
257761	SH3BP5	SH3-domain binding protein 5 (BTK-associated)	170.931	92.54	0.345		70.1716	74.4	0.071		57.9719	89.39	0.222		90.9715	44.2294
258551	DNPEP	Aspartyl aminopeptidase	168.157	84.05	0.138		38.0531	113.906	0.036		31.4247	52.51	0.111		212.747	23.3523		CopyNumber	2q35	Locus0496	Iafrate et al. (2004)
258563	FEZ2	Fasciculation and elongation protein zeta 2 (zygin II)	190.193	204.72	0.345		67.335	74.129	0		51.0624	53.28	0.222		270.952	35.4469
258798	NSMCE4A	Non-SMC element 4 homolog A (S. cerevisiae)	79.5224	52.34	0.345		366.691	192.404	0		100.671	52.6	0.222		109.616	31.1727
259461	PALM2-AKAP2	PALM2-AKAP2 protein	171.907	79.41	0.31		128.634	79.93	0.036		118.366	49.94	0		119.141	28.7473						Change of UniGene cluster to Hs.591908
260603	PIP5K2B	Phosphatidylinositol-4-phosphate 5-kinase, type II, beta	132.754	67	0.276		94.297	112.186	0.036		28.8662	96.98	0.111		114.757	44.1933
262823	IARS2	Isoleucyl-tRNA synthetase 2, mitochondrial	139.239	59.53	0.345		118.15	101.468	0.036		35.8982	64.77	0.222		268.426	30.9294
265829	ITGA3	Integrin, alpha 3 (antigen CD49C, alpha 3 subunit of VLA-3 receptor)	404.307	148.83	0.379		109.758	134.127	0.036		60.0879	147.84	0.222		88.2294	82.338
268488	LRRC47	Leucine rich repeat containing 47	115.888	116.32	0.379		54.756	75.368	0		22.4669	50.04	0.222		260.687	28.2173		CopyNumber	1p36.32	Locus0012	Wong et al. (2007)
268530	GPS1	Radical fringe homolog (Drosophila)	263.51	64.58	0.138		107.129	81.961	0.036		168.879	85.78	0		106.184	37.759
268742	POMP	Proteasome maturation protein	213.22	98.49	0.276		212.212	79.558	0		96.432	68.28	0.111		881.42	37.7255
268849	GLO1	Glyoxalase I	293.881	85.24	0.138		179.31	62.429	0		127.974	70.4	0.222		666.341	58.2638		CopyNumber	6p21.2	Locus1325	Redon et al. (2006)
268939	MATR3	Matrin 3	292.729	68.23	0.034		241.083	88.765	0		69.5987	63.46	0.111		993.14	26.3947
269528	NAT13	N-acetyltransferase 13	237.368	198.2	0.172		110.903	65.554	0		77.7664	59.98	0.111		321.027	37.4783						Change of UniGene cluster to Hs.654706
269577	PTPRA	Protein tyrosine phosphatase, receptor type, A	183.681	82.75	0.207		168.068	52.265	0.036		116.39	58.52	0		163.777	33.4932		CopyNumber	20p13	Locus3304	Mills et al. (2006)
269782	GNAQ	Guanine nucleotide binding protein (G protein), q polypeptide	174.118	105.06	0.241		52.1312	67.125	0.071		73.2168	67.37	0.111		139.078	34.1006
269944	MTCH2	Mitochondrial carrier homolog 2 (C. elegans)	158.416	74.35	0.103		70.2031	60.655	0		46.8581	64.04	0.222		297.405	32.9045		CopyNumber	11p11.2	Locus2254	Tuzun et al. (2005) Wong et al. (2007)
270291	ACTN4	Actinin, alpha 4	341.126	108.4	0.172		419.636	83.837	0		288.23	52.39	0		489.179	51.5511
270428	SUCLG1	Succinate-CoA ligase, GDP-forming, alpha subunit	242.338	241.99	0.241		106.332	69.262	0.036		56.4192	53.38	0		575.821	78.1788
270525	LASS5	LAG1 longevity assurance homolog 5 (S. cerevisiae)	111.313	73.14	0.379		57.7786	70.966	0.071		49.5787	95.8	0.222		482.933	25.8066
270869	ZNF410	Zinc finger protein 410	135.772	84.28	0.172		53.7424	61.788	0.036		41.8085	83.43	0.222		159.674	24.3941
271135	ATP5C1	ATP synthase, H+ transporting, mitochondrial F1 complex, gamma polypeptide 1	448.468	176.19	0.172		135.972	68.231	0.036		96.1233	59.45	0		1364.03	36.2002
271695	NOB1	NIN1/RPN12 binding protein 1 homolog (S. cerevisiae)	111.459	73.07	0.31		47.4309	74.543	0.071		51.2256	58.22	0.222		431.218	39.8068
272062	PTPRF	Protein tyrosine phosphatase, receptor type, F	269.103	88.46	0.31		119.22	90.332	0.071		134.845	67.71	0.222		403.598	48.8938
272168	SERINC3	Serine incorporator 3	121.109	72.44	0.138		39.7505	70.533	0.071		24.1357	85.55	0.222		235.122	31.2301
272630	ATP6V1D	ATPase, H+ transporting, lysosomal 34 kDa, V1 subunit D	149.328	85.72	0.207		78.1271	60.265	0		49.3463	72.52	0.111		70.3712	33.2655
272927	SEC23A	Sec23 homolog A (S. cerevisiae)	128.238	74.07	0.379		52.4544	66.359	0		55.2302	67.21	0.111		132.829	49.227
273077	TMEM14B	Transmembrane protein 14B	128.202	70.29	0.345		63.8801	75.819	0.071		65.8067	74.94	0.111		284.348	38.3486
274184	TFE3	Transcription factor binding to IGHM enhancer 3	111.311	57.2	0.276		57.2832	70.704	0.071		73.8103	63.57	0.111		79.4058	33.1563
274772	C15orf15	Chromosome 15 open reading frame 15	1163.64	205.16	0.172		82.7748	65.964	0		78.9129	69.49	0		341.497	37.3478
274873	CARS	Cysteinyl-tRNA synthetase	176.719	76.48	0.207		82.5428	81.685	0		64.1777	62.49	0.111		401.633	28.9446
275243	S100A6	S100 calcium binding protein A6 (calcyclin)	361.587	101.08	0.103		591.928	132.161	0		386.53	100.02	0.222		2365.31	75.7058
275775	SEPP1	Selenoprotein P, plasma, 1	543.331	189.21	0.379		121.63	134.204	0.071		141.945	138.41	0.222		1379.68	60.0804
275865	PCNP	PEST-containing nuclear protein	315.34	88.79	0.069		83.5153	62.603	0.071		77.1906	60.06	0.111		390.177	35.8446
276878	NUP93	Nucleoporin 93 kDa	101.324	60.26	0.241		65.6594	85.725	0.071		75.2922	88.57	0.222		41.276	79.6745
277035	MGLL	Monoglyceride lipase	399.506	211.97	0.379		116.154	117.162	0		49.432	96.96	0.111		820.489	57.3195		CopyNumber	3q21.3	Locus0667	Redon et al. (2006)
277517	C11orf2	Chromosome 11 open reading frame 2	193.829	84.84	0.241		127.646	74.287	0		43.194	64.65	0.222		340.59	48.7533
278186	ARHGEF1	Rho guanine nucleotide exchange factor (GEF) 1	194.282	91.63	0.345		73.9514	85.243	0.071		64.9171	117.05	0.111		125.858	38.1003
278362	MEA1	Male-enhanced antigen 1	152.603	83	0.276		98.747	66.62	0		67.9018	71.94	0		328.976	38.5495
278426	PDAP1	PDGFA associated protein 1	184.933	86.49	0.172		106.937	62.042	0		92.5453	57.1	0.111		156.412	42.4634		CopyNumber	7q22.1	Locus1597	Wong et al. (2007)
278429	C9orf78	Chromosome 9 open reading frame 78	109.739	79.17	0.276		63.7771	64.983	0.036		103.179	62.08	0.111		94.2901	29.8637
278500	GNPDA1	Glucosamine-6-phosphate deaminase 1	174.641	74.75	0.241		80.4407	68.185	0.036		75.8567	73.54	0.222		106.625	47.9977
278569	SNX17	Sorting nexin 17	297.662	66.25	0.069		132.918	82.245	0		200.196	102.95	0.222		107.249	51.3796
278573	CD59	CD59 antigen p18-20 (antigen identified by monoclonal antibodies 16.3A5, EJ16, EJ30, EL32 and G344)	336.747	91.21	0.138		154.718	101.1	0		114.445	148.8	0.111		650.322	46.9249
278721	SLC39A7	Solute carrier family 39 (zinc transporter), member 7	147.654	72.58	0.379		71.4224	83.272	0.036		71.1032	71.24	0.222		72.5965	42.4372
279061	GLOD4	Glyoxalase domain containing 4	148.901	76.66	0.172		65.9735	67.075	0.036		44.3015	63.18	0.222		197.523	31.2881		CopyNumber	17p13.3	Locus2975	Redon et al. (2006) Simon-Sanchez et al. (2007)
279245	TACC1	Transforming, acidic coiled-coil containing protein 1	186.157	79.86	0.241		103.516	76.474	0		75.1488	85.55	0.111		91.8652	45.5497
279257	PCMT1	Protein-L-isoaspartate (D-aspartate) O-methyltransferase	172.73	62.2	0.103		102.088	66.801	0.036		93.7444	71.44	0.111		194.759	31.2689
279413	POLD1	Polymerase (DNA directed), delta 1, catalytic subunit 125 kDa	164.914	99.93	0.276		75.5236	129.76	0.036		110.158	104.82	0.111		47.0908	59.4975
279529	PRELID1	PRELI domain containing 1	224.95	77.28	0.172		102.943	81.686	0.036		104.367	66.22	0.222		1363.23	45.4485		CopyNumber	5q35.3	Locus1268	Redon et al. (2006)
279583	METTL9	Methyltransferase like 9	183.439	155.7	0.241		146.626	71.86	0.036		199.424	57.52	0		103.711	39.6274		Inversion Copy number	16p12.2-16p12.1	Locus2894	Tuzun et al. (2005) Locke et al. (2006) Redon et al. (2006)
279623	SEPX1	Selenoprotein X, 1	117.697	54.66	0.345		47.4779	77.546	0.071		41.1414	84.94	0.111		251.432	82.7601		CopyNumber	16p13.3	Locus2866	Wong et al. (2007) Simon-Sanchez et al. (2007)
279640	TPR	Translocated promoter region (to activated MET oncogene)	94.8954	66.61	0.31		69.8401	65.234	0.036		40.2111	83.36	0.222		301.855	23.9699
279652	MRPL4	Mitochondrial ribosomal protein L4	173.4	73	0.276		110.732	91.162	0		56.3605	73.29	0.222		122.299	52.3353
279669	TUBG1	Tubulin, gamma 1	169.575	65.01	0.31		72.0604	82.144	0.071		83.1702	76.56	0.222		90.3995	49.2257
279696	SUMF2	Sulfatase modifying factor 2	149.852	83.02	0.345		127.548	83.17	0.036		102.394	93.03	0		431.205	44.6905
279806	DDX5	RNA-binding protein 45 (RBP45), putative	457.597	87.95	0.103		856.988	69.811	0		647.74	79.09	0.111		1392.91	24.9917
279836	COMMD9	COMM domain containing 9	104.977	49.94	0.379		60.5782	58.116	0		42.3841	77.37	0.222		109.902	38.2841		CopyNumber	11p13-11p12	Locus2245	Simon-Sanchez et al. (2007)
279920	YWHAB	Tyrosine 3-monooxygenase/tryptophan 5-monooxygenase activation protein, beta polypeptide	288.386	87.94	0.034		251.989	78.761	0		209.252	54.55	0.111		1143.94	32.0389
279929	TMED9	Transmembrane emp24 protein transport domain containing 9	291.548	91.04	0.069		202.025	81.278	0		119.273	50.43	0.111		615.565	32.5748
280202	SBF1	SET binding factor 1	382.008	317.21	0.31		36.2901	67.426	0.036		34.0612	68.28	0.111
280342	PRKAR1A	Protein kinase, cAMP-dependent, regulatory, type I, alpha (tissue specific extinguisher 1)	266.019	111.27	0.103		209.455	64.793	0		190.047	68.21	0.111		507.643	35.5913
280378	SNRPB2	Small nuclear ribonucleoprotein polypeptide B''	243.47	100.43	0.31		68.0571	77.999	0.036		59.082	52.49	0.111		324.222	34.7932
282410	CALM1	Calmodulin 1 (phosphorylase kinase, delta)	246.781	67.76	0.103		513.802	75.083	0		346.659	83.21	0		863.133	37.3929
282700	SPCS2	Signal peptidase complex subunit 2 homolog (S. cerevisiae)	232.995	84.36	0.207		59.5356	59.585	0.071		89.1159	64.76	0.111		474.362	29.5651
282901	RBM39	RNA binding motif protein 39	166.916	85.7	0.138		181.795	61.275	0		161.172	55.92	0.111		586.277	30.2655
282998	RBM9	RNA binding motif protein 9	477.005	221.29	0.103		145.148	87.12	0		109.606	89.33	0		203.95	37.9985
283111	C14orf124	Chromosome 14 open reading frame 124	168.058	139.52	0.207		73.7378	77.121	0		54.3308	58.77	0.111		148.421	37.1043
283454	BNIP2	BCL2/adenovirus E1B 19 kDa interacting protein 2	130.028	68.79	0.31		47.8894	55.191	0.071		33.5478	62.22	0.111		72.3348	42.8279
283521	RHEB	Ras homolog enriched in brain	193.245	113.28	0.31		92.7313	77.371	0		76.3893	64.83	0.222		21.3982	67.5712
283610	ATG4B	ATG4 autophagy related 4 homolog B (S. cerevisiae)	180.361	88.44	0.172		49.2434	59.733	0.071		45.7688	73.57	0.111		113.346	30.5791
283652	IDI1	Isopentenyl-diphosphate delta isomerase 1	233.343	102.32	0.241		58.5522	77.33	0.036		55.6458	73.75	0.222		173.003	38.9132
283739	UBQLN4	Ubiquilin 4	165.347	84.58	0.207		62.4933	146.707	0.071		51.6853	109.6	0.222		360.926	32.3232
284208	ANKRD25	Ankyrin repeat domain 25	124.682	85.84	0.379		46.6272	78.078	0.071		29.6633	65.71	0.111		301.234	63.9228
284279	HMOX2	Heme oxygenase (decycling) 2	151.534	85.91	0.31		50.6803	69.22	0		39.5426	69.82	0.222		123.204	36.7008
284286	MRPS24	Mitochondrial ribosomal protein S24	136.832	77.51	0.345		71.4019	81.745	0.036		67.6647	95.49	0.222		1531.44	35.522		CopyNumber	7p13	Locus1537	Wong et al. (2007)
284491	PDXK	Pyridoxal (pyridoxine, vitamin B6) kinase	235.498	93.74	0.138		787.92	136.634	0		305.057	99.27	0		226.725	38.9091		CopyNumber	21q22.3	Locus3455	Wong et al. (2007)
285354	MAX	MYC associated factor X	109.159	60.6	0.345		64.2577	59.952	0.071		60.8153	74.39	0.222		167.997	27.8668
285976	LASS2	LAG1 longevity assurance homolog 2 (S. cerevisiae)	203.172	82.28	0.172		132.141	94.654	0		98.0703	53.23	0.111		573.85	77.0237
286221	ARF1	ADP-ribosylation factor 1	704.874	66.67	0.069		199.115	75.651	0		248.301	58.65	0		3463.94	35.7376
286226	MYO1C	Myosin IC	253.688	114.87	0.31		90.0457	101.418	0.036		32.2403	72.06	0.222		207.007	28.4722
288193	KPNA4	Karyopherin alpha 4 (importin alpha 3)	144.604	134.58	0.379		59.3363	61.78	0		45.5389	63.87	0.111		349.234	36.0043
288856	PFDN5	Prefoldin 5	226.648	96.63	0.103		320.214	87.339	0.071		197.767	57.17	0		1020.14	40.6711
288969	NMRAL1	NmrA-like family domain containing 1	126.036	77.91	0.379		34.4106	73.683	0.071		31.3931	60.73	0.222		278.986	36.6149
289008	NUS1	Nuclear undecaprenyl pyrophosphate synthase 1 homolog (S. cerevisiae)	157.633	95.67	0.31		68.1403	59.918	0.036		63.7189	61.38	0.222		271.562	30.6916
289092	COTL1	Coactosin-like 1 (Dictyostelium)	315.93	109.13	0.172		167.689	116.112	0.036		289.768	159.61	0.111		458.685	76.9401		CopyNumber	16q24.1	Locus2960	Tuzun et al. (2005)
289123	DCTN2	Dynactin 2 (p50)	261.386	105.34	0.069		89.0194	66.032	0		78.8524	81.68	0		272.208	82.5347		CopyNumber	12q13.3	Locus2432	Redon et al. (2006)
289271	CYC1	Cytochrome c-1	345.695	78.79	0.172		242.813	87.855	0		314.405	88.75	0		394.293	60.9027		CopyNumber	8q24.3	Locus1879	Redon et al. (2006)
290243	GBF1	Golgi-specific brefeldin A resistance factor 1	241.544	85.11	0.31		632.977	125.846	0		761.773	103.49	0		101.295	27.98
290404	SLC25A3	Solute carrier family 25 (mitochondrial carrier; phosphate carrier), member 3	1579.85	87.93	0.034		45.049	75.802	0.071		40.1997	86.49	0.111		1710.99	28.5716
290758	DDB1	Damage-specific DNA binding protein 1, 127kDa	452.784	82.29	0.138		190.142	67.694	0		91.1335	56.76	0.222		361.48	36.0003		CopyNumber	11q12.2	Locus2266	Redon et al. (2006) Wong et al. (2007)
291587	ARID1B	AT rich interactive domain 1B (SWI1-like)	135.967	82.06	0.31		73.2233	59.783	0		43.5654	53.6	0.111		178.102	32.5628
292026	EIF4E2	Eukaryotic translation initiation factor 4E member 2	186.777	88.38	0.138		46.5877	69.009	0.036		40.5575	58.47	0.222		211.067	26.5106
292063	EIF4B	Hypothetical protein PRO1843	439.43	110.97	0.103		148.749	62.827	0		145.607	55.21	0		49.5403	46.8144
292078	LARP1	La ribonucleoprotein domain family, member 1	246.82	65.22	0.069		105.369	78.841	0.036		77.9181	77.84	0.111		475.13	31.1346
292265	ZMYND11	Zinc finger, MYND domain containing 11	133.131	109.13	0.207		56.4652	64.893	0.071		34.7182	84.99	0.222		384.263	31.4911		CopyNumber	10p15.3	Locus2033	Redon et al. (2006)
292457	SNHG5	Small nucleolar RNA host gene (non-protein coding) 5	400.144	267.5	0.276		289.851	160.139	0		215.824	73.61	0.111		63.8505	60.9984
292493	XRCC6	X-ray repair complementing defective repair in Chinese hamster cells 6 (Ku autoantigen, 70kDa)	691.102	100.07	0.034		318.362	70.666	0		424.459	81.44	0		831.585	26.1668
292524	CCNH	Cyclin H	158.481	96.8	0.276		32.6994	67.18	0.071		25.8224	53.79	0.222		195.076	27.3293
292579	PTDSS1	Phosphatidylserine synthase 1	195.762	80.55	0.276		67.0699	75.204	0.036		75.8453	66.75	0.111		420.334	36.1524
293563	C1orf108	Chromosome 1 open reading frame 108	144.986	87.81	0.172		65.6105	104.958	0.036		137.256	82.64	0.111		165.893	47.9525
295917	ATP6V1B2	ATPase, H+ transporting, lysosomal 56/58 kDa, V1 subunit B, isoform 2	151.087	76.58	0.207		62.9656	77.962	0.036		55.9978	89.69	0.222		319.567	47.662
297324	TIMP3	TIMP metallopeptidase inhibitor 3 (Sorsby fundus dystrophy, pseudoinflammatory)	505.189	227.34	0.31		200.021	107.682	0		190.592	111.57	0.222		155.473	67.705
298198	CMTM3	CKLF-like MARVEL transmembrane domain containing 3	127.344	71.77	0.31		95.1527	79.37	0		97.1743	92.03	0.111		293.201	59.1337
298280	ATP5A1	ATP synthase, H+ transporting, mitochondrial F1 complex, alpha subunit, isoform 1, cardiac muscle	1791.25	357.36	0		473.591	86.667	0		235.592	89.33	0.111		1546.16	35.3319
298654	DUSP6	Dual specificity phosphatase 6	208.261	87.6	0.31		98.8839	100.998	0.071		136.046	94.16	0.111		181.322	68.1811
299002	FBL	Fibrillarin	591.457	179.47	0.138		162.191	118.976	0.036		211.606	81.78	0		590.008	51.9391		CopyNumber	19q13.2	Locus3258	Redon et al. (2006)
299055	GDI2	GDP dissociation inhibitor 2	323.734	77.59	0.069		72.1622	67.412	0.071		60.4901	51.37	0		1136.65	27.0434
300141	RPL39	Ribosomal protein L39	775.359	419.08	0.172		791.801	82.663	0		880.44	79.56	0
300684	RCP9	Calcitonin gene-related peptide-receptor component protein	79.617	45.89	0.241		39.7811	86.522	0.036		19.5555	66.08	0.222		55.1782	33.6114
300772	TPM2	Tropomyosin 2 (beta)	881.717	370.12	0.345		294.551	407.499	0		144.066	60.22	0.111		11.3602	80.274
300816	RAB1B	RAB1B, member RAS oncogene family	228.922	96	0.172		175.17	68.448	0		144.037	91.05	0.222		258.494	31.1686
300834	GALNT2	UDP-N-acetyl-alpha-D-galactosamine:polypeptide N-acetylgalactosaminyltransferase 2 (GalNAc-T2)	155.758	89.15	0.241		76.6509	53.826	0		46.5489	59.38	0.111
301404	RBM3	RNA binding motif (RNP1, RRM) protein 3	325.813	102.69	0.172		117.204	84.826	0.036		127.772	69.34	0		48.8837	37.402
301412	UFC1	Ubiquitin-fold modifier conjugating enzyme 1	142.19	76.03	0.276		155.601	70.034	0		161.712	51.02	0		573.457	31.4396
302742	MRPS6	Mitochondrial ribosomal protein S6	184.154	77.33	0.276		99.499	97.963	0.036		99.8742	126.82	0.222		620.433	57.6948		CopyNumber	21q22.11	Locus3448	McCarroll et al. (2005)
302903	UBE2I	Ubiquitin-conjugating enzyme E2I (UBC9 homolog, yeast)	178.395	82.89	0.172		95.8509	73.324	0.036		155.066	64.76	0.111		503.875	36.5695		CopyNumber	16p13.3	Locus2866	Wong et al. (2007) Simon-Sanchez et al. (2007) Mills et al. (2006)
303676	G3BP2	Ras-GTPase activating protein SH3 domain-binding protein 2	149.917	66.3	0.241		98.8458	78.569	0.036		106.324	83.93	0.222		263.045	37.0543
304192	DSTN	Destrin (actin depolymerizing factor)	223.11	77.62	0.207		79.9031	89.245	0.071		87.5719	78.41	0.111		1681.62	40.8134
304682	CST3	Cystatin C (amyloid angiopathy and cerebral hemorrhage)	266.473	126.42	0.172		802.247	146.406	0		586.076	115.24	0		1233.74	48.3011
306123	MAGEF1	Melanoma antigen family F, 1	183.669	83.29	0.379		64.1219	69.153	0.071		59.0953	53.26	0.222		125.749	44.2004
306242	RANBP9	RAN binding protein 9	116.925	67.43	0.31		66.1209	71.122	0		48.6284	99.39	0.222		136.239	37.0024
306329	ZFAND6	Zinc finger, AN1-type domain 6	247.277	99.07	0.276		111.072	62.255	0		60.8809	78.67	0.222		316.667	32.6731						Change of UniGene cluster to Hs.654787
306425	IBTK	Inhibitor of Bruton agammaglobulinemia tyrosine kinase	104.178	51.87	0.379		71.0196	73.625	0		34.171	79.05	0		84.6459	38.4537		CopyNumber	6q14.1	Locus1383	Wong et al. (2007)
308122	ITPK1	Inositol 1,3,4-triphosphate 5/6 kinase	254.524	81.3	0.276		53.8812	77.119	0.036		78.2617	58.86	0.111		226.976	30.908		CopyNumber	14q32.12	Locus2733	Mills et al. (2006)
308340	NUP188	Nucleoporin 188 kDa	329.72	144.04	0.241		50.5463	93.904	0.071		39.8094	69.75	0.222		83.7149	47.2448
308709	PDIA3	Protein disulfide isomerase family A, member 3	204.27	87.48	0.069		175.077	105.533	0		111.914	66.83	0		310.052	37.5823		CopyNumber	15q15.3	Locus2771	Redon et al. (2006)	Change of UniGene cluster to Hs.591095
309090	SFRS7	Splicing factor, arginine/serine-rich 7, 35 kDa	189.686	89.49	0.172		104.22	85.594	0.071		177.792	69.74	0.111		45.1617	35.6256
309231	C6orf153	Chromosome 6 open reading frame 153	157.44	80.31	0.31		66.0777	80.535	0.036		63.9482	73.06	0.111		580.075	23.127
309641	RNF11	Ring finger protein 11	162.823	68.82	0.172		187.149	75.274	0		99.0724	83.98	0		264.528	42.663
309753	STARD3NL	STARD3 N-terminal like	119.295	74.99	0.31		95.6899	69.178	0		71.1573	72.16	0.111		742.223	44.2024		CopyNumber	7p14.1	Locus1534	Redon et al. (2006)
309849	C14orf159	Chromosome 14 open reading frame 159	122.738	74.53	0.379		43.9322	73.598	0.071		28.9835	68.38	0.222		94.617	48.9216
310542	TOMM40	Translocase of outer mitochondrial membrane 40 homolog (yeast)	267.477	79.87	0.138		50.9543	92.368	0.071		77.694	87.64	0.222		156.897	38.84
310645	RAB1A	RAB1A, member RAS oncogene family	252.988	84.41	0.241		104.46	69.276	0.036		100.902	54.85	0		1125.09	21.1826
311072	MRPS35	Mitochondrial ribosomal protein S35	138.808	64.82	0.345		40.1826	86.825	0.036		27.7307	57.37	0.222		367.023	38.9049
311346	CMAS	Cytidine monophosphate N-acetylneuraminic acid synthetase	109.307	97.45	0.345		48.5824	67.533	0.036		44.5146	86.22	0.111		53.2506	44.9499		CopyNumber	12p12.1	Locus2391	McCarroll et al. (2005) Redon et al. (2006)
311609	DDX39	DEAD (Asp-Glu-Ala-Asp) box polypeptide 39	260.023	110.28	0.138		102.816	70.736	0		104.205	81.3	0		237.177	48.0597		CopyNumber	19p13.12	Locus3223	Wong et al. (2007)
311640	RPS27A	Ribosomal protein S27a	524.644	119.16	0.034		830.696	106.825	0		510.335	73.34	0		93.7734	42.9911
312098	ADAM15	ADAM metallopeptidase domain 15 (metargidin)	200.256	132.76	0.345		77.561	97.673	0.071		80.9338	101.94	0.111		35.1344	77.491
313847	TXNDC11	Thioredoxin domain containing 11	106.985	71.4	0.345		35.5474	55.799	0.036		26.599	71.34	0.222		299.348	40.7205
314263	BAZ2A	Bromodomain adjacent to zinc finger domain, 2A	164.918	91.68	0.241		70.1549	68.598	0.071		103.106	55.03	0		89.9418	34.6766		CopyNumber	12q13.3	Locus2430	McCarroll et al. (2005)
314359	EIF3S12	Eukaryotic translation initiation factor 3, subunit 12	248.913	116.13	0.103		350.371	69.381	0		355.315	42.03	0		154.82	30.0124
315177	IFRD2	Interferon-related developmental regulator 2	180.249	60.11	0.276		58.9189	90.189	0		79.2138	90.27	0		225.394	34.432		CopyNumber	3p21.31	Locus0586	Redon et al. (2006) Wong et al. (2007)
315230	EIF1B	Eukaryotic translation initiation factor 1B	166.771	108.63	0.207		160.765	75.353	0		128.922	93.04	0.222		276.187	37.744
319334	NASP	Nuclear autoantigenic sperm protein (histone-binding)	320.92	87.44	0.103		131.545	88.713	0.036		167.658	92.28	0		64.3683	38.2661
321391	ELOF1	Elongation factor 1 homolog (S. cerevisiae)	119.507	68.26	0.345		60.3684	64.737	0		42.6373	64.44	0.111		435.647	30.9622						Change of UniGene cluster to Hs.631633
321541	RAB11A	RAB11A, member RAS oncogene family	193.821	99.65	0.172		123.345	59.346	0.036		126.997	41.41	0.111		662.883	41.9309		CopyNumber	15q22.31	Locus2793	Redon et al. (2006)
323363	ATG9A	ATG9 autophagy related 9 homolog A (S. cerevisiae)	159.622	88.11	0.276		47.6357	64.473	0		29.4267	51.7	0.222
323489	PTCD3	Pentatricopeptide repeat domain 3	153.285	80.62	0.172		49.5306	81.421	0.036		73.5619	84.83	0.222		152.223	30.027
324250	NDUFB2	NADH dehydrogenase (ubiquinone) 1 beta subcomplex, 2, 8 kDa	245.736	182.66	0.379		183.947	79.244	0		158.339	82.02	0		324.218	27.8618
324844	VKORC1	Vitamin K epoxide reductase complex, subunit 1	151.741	66.24	0.276		138.956	83.372	0		138.517	92.47	0.111		368.205	49.1409
325650	EHD2	EH-domain containing 2	160.034	99.53	0.379		116.938	136.516	0		82.1342	109.38	0.222		108.416	62.3123
326387	MORF4L2	Mortality factor 4 like 2	313.019	109.69	0.103		189.573	61.737	0		159.123	60.7	0.111		1355.73	29.2637
330384	CORO1C	Coronin, actin binding protein, 1C	171.535	69.53	0.103		118.15	69.441	0		68.6856	88.89	0.222		263.517	45.2844
331431	SCC-112	SCC-112 protein	242.381	75.28	0.069		64.3136	64.621	0.036		34.8949	61.05	0.222		164.961	25.5093		CopyNumber	4p14	Locus0825	Simon-Sanchez et al. (2007)
333388	EEF1D	Eukaryotic translation elongation factor 1 delta (guanine nucleotide exchange protein)	899.57	105.63	0		404.012	90.31	0		247.995	49.98	0		56.0623	41.6489		CopyNumber	8q24.3	Locus1878	Wong et al. (2007)
333579	HSPC152	Hypothetical protein HSPC152	209.196	133.84	0.172		163.961	73.987	0		206.999	86.45	0		578.554	32.4338
333786	PSMA2	Proteasome (prosome, macropain) subunit, alpha type, 2	207.245	97.57	0.138		197.41	82.774	0		297.781	97.96	0		88.8004	27.838
333823	MRPL13	Mitochondrial ribosomal protein L13	113.332	69.75	0.345		44.8088	89.776	0.036		42.9567	56.87	0.222		126.65	54.0199
334017	TUBA1B	Tubulin, alpha 1b	1834.27	95.82	0		1202.13	82.513	0		1496.72	84.82	0.111									Change of UniGene cluster to Hs.524390
334479	TRAF7	TNF receptor-associated factor 7	242.126	130.36	0.138		56.9892	72.518	0.036		61.3356	57.88	0.222		224.683	33.0492		CopyNumber	16p13.3	Locus2866	Simon-Sanchez et al. (2007)
334534	GNS	Glucosamine (N-acetyl)-6-sulfatase (Sanfilippo disease IIID)	129.182	72.76	0.276		73.759	94.592	0		64.4167	72.27	0.222		230.523	56.052
334587	RBPMS	RNA binding protein with multiple splicing	136.682	59.93	0.345		76.1785	98.491	0.036		127.438	77.96	0.222		56.8193	48.8445
334713	UBL7	Ubiquitin-like 7 (bone marrow stromal cell-derived)	192.75	67.45	0.207		71.9311	72.871	0.071		69.2735	86.41	0.222		158.366	38.3588
334851	LASP1	LIM and SH3 protein 1	297.694	80.06	0.034		98.5148	102.171	0		101.396	41.98	0.111		553.933	45.9943
334868	PPP2R5E	Protein phosphatase 2, regulatory subunit B (B56), epsilon isoform	111.737	78.51	0.345		40.4939	56.255	0.071		23.1498	52.67	0.222		170.242	29.5743
335003	ANKRD11	Ankyrin repeat domain 11	152.627	135.85	0.276		85.8534	52.835	0		53.6751	52.65	0.111		280.858	27.9614		CopyNumber	16q24.3	Locus2972	Redon et al. (2006)
335057	SEPT2	Septin 2	321.014	90.6	0.069		203.384	68.54	0		137.12	58.17	0		682.355	27.4357
335163	LIMCH1	LIM and calponin homology domains 1	217.458	84.47	0.379		58.8328	75.398	0.071		45.3763	129.15	0.222		69.5893	99.477
335918	FDPS	Farnesyl diphosphate synthase (farnesyl pyrophosphate synthetase, dimethylallyltranstransferase, geranyltranstransferase)	635.546	104.2	0.034		75.2455	98.062	0.071		79.8879	54.3	0.222		222.21	54.2546		CopyNumber	1q22	Locus0160	Redon et al. (2006)
337295	STIP1	Stress-induced-phosphoprotein 1 (Hsp70/Hsp90-organizing protein)	326.552	78.19	0.172		108.955	84.208	0.036		137.57	72.92	0.111		116.157	50.8354		CopyNumber	11q13.1	Locus2272	Wong et al. (2007)
337766	TXNRD1	Thioredoxin reductase 1	641.296	103.44	0.034		227.031	68.011	0		202.911	74.78	0		3513.66	53.3365		CopyNumber	12q23.3	Locus2494	Mills et al. (2006)
339278	COPB1	Coatomer protein complex, subunit beta 1	144.347	59.14	0.241		121.582	66.748	0		93.0755	54.14	0.111		612.928	27.3747
339639	COX7A2L	Cytochrome c oxidase subunit VIIa polypeptide 2 like	222.214	84.81	0.241		200.801	71.556	0		59.9359	63.25	0.222		530.981	32.8853
339697	GRINA	Glutamate receptor, ionotropic, N-methyl D-asparate-associated protein 1 (glutamate binding)	287.059	90.28	0.103		251.126	72.995	0		206.266	69.44	0.111		207.547	60.0636
343911	EI24	Etoposide induced 2.4 mRNA	172.38	72.77	0.103		162.159	79.024	0		73.6845	85.85	0.111		126.749	36.1204
345694	KCMF1	Potassium channel modulatory factor 1	114.013	57.72	0.345		54.5731	57.052	0		44.5876	53.3	0		118.425	29.6802
346868	EBNA1BP2	EBNA1 binding protein 2	190.811	79.22	0.276		75.6655	85.035	0.071		86.4603	71.11	0.222		78.7557	41.8622
348418	DR1	Down-regulator of transcription 1, TBP-binding (negative cofactor 2)	109.412	77.62	0.207		45.0109	65.208	0.036		41.2508	56.56	0.111		133.63	28.3031
349656	SCARB2	Scavenger receptor class B, member 2	147.306	89.03	0.241		210.488	69.106	0		122.419	91.03	0.111		65.6685	33.8627
350194	ZMAT2	Zinc finger, matrin type 2	115.491	53.42	0.207		37.721	67.501	0.071		57.1834	56.35	0.222		974.293	21.3052
350229	CASC3	Cancer susceptibility candidate 3	124.188	53.21	0.241		114.415	97.879	0		64.6229	89.22	0.111		182.02	57.824
350268	IRF2BP2	Interferon regulatory factor 2 binding protein 2	153.027	81.62	0.276		118.595	84.848	0.071		121.484	94.64	0.111		854.944	33.2461
350364	FAM120AOS	Family with sequence similarity 120A opposite strand	107.295	65.11	0.379		41.5581	62.796	0.071		32.6984	56.87	0.222		489.358	49.8511
350927	SLC25A6	Solute carrier family 25 (mitochondrial carrier; adenine nucleotide translocator), member 6	952.988	85.55	0		444.347	60.49	0		549.42	42.63	0		1242.87	45.819
351099	FLJ10241	Hypothetical protein FLJ10241	126.932	65.83	0.276		39.5512	73.488	0.071		48.3214	58.61	0.111		151.949	26.9412
351296	LOC51035	SAPK substrate protein 1	210.436	71.71	0.172		87.2744	70.853	0		100.355	47	0.111		210.837	29.8316		CopyNumber	11q12.3	Locus2268	Wong et al. (2007)
351316	TM4SF1	Transmembrane 4 L six family member 1	422.426	110.13	0.276		449.981	231.653	0		962.003	171.72	0.222		602.838	78.4873
351474	PAQR4	Progestin and adipoQ receptor family member IV	212.871	153.7	0.345		84.4255	98.348	0		56.0443	104.42	0.111		65.4221	73.2604
351680		CDNA clone IMAGE:5302006	133.193	88.88	0.276		120.231	134.969	0.036		51.3209	81.83	0.222		1028.8	33.0036						UniGene cluster retired
351875	COX6C	Cytochrome c oxidase subunit VIc	304.693	180.7	0.31		559.915	195.845	0		285.772	81.89	0		1982.14	49.6071
352341	STCH	Stress 70 protein chaperone, microsome-associated, 60 kDa	121.743	86.32	0.379		58.9225	75.791	0.071		26.3856	65.54	0.222		37.2381	43.852
352656	GHITM	Growth hormone inducible transmembrane protein	363.915	99.19	0.103		63.136	71.836	0.036		58.6309	44.06	0.111		875.305	43.7497
352768	PSMB1	Proteasome (prosome, macropain) subunit, beta type, 1	292.02	82.24	0.103		177.541	72.879	0.036		106.187	71.31	0.111		881.323	24.3511		CopyNumber	6q27	Locus1479	Redon et al. (2006)
354056	POR	P450 (cytochrome) oxidoreductase	227.089	82.79	0.379		74.2286	76.131	0.071		56.4984	78.63	0.111		126.7	123.018		CopyNumber	7q11.23	Locus1572	Redon et al. (2006)
355141	TNIP1	TNFAIP3 interacting protein 1	269.806	97.79	0.241		102.363	91.774	0		101.529	69.5	0.111		220.791	44.5831
355606	TMEM167	Transmembrane protein 167	211.085	149.6	0.276		80.223	60.905	0.071		76.8477	66.68	0		574.937	34.6301
355643	RNPS1	RNA binding protein S1, serine-rich domain	423.422	65.75	0.103		105.936	77.958	0.036		108.167	72.63	0.111		1201.76	27.2203		CopyNumber	16p13.3	Locus2866	Simon-Sanchez et al. (2007)
355708	TMEM127	Transmembrane protein 127	77.3128	49.24	0.379		45.9457	63.117	0.036		37.3042	87.81	0.222		262.335	29.1989		CopyNumber	2q11.2	Locus0378	Wong et al. (2007)
355750	JOSD3	Josephin domain containing 3	117.499	61.17	0.379		147.103	71.267	0		106.838	50.91	0		80.8678	40.2125
355753	AGPAT6	1-acylglycerol-3-phosphate O-acyltransferase 6 (lysophosphatidic acid acyltransferase, zeta)	150.131	73.56	0.345		47.0216	84.234	0.036		38.8871	56.95	0.111		336.82	37.006
355867	MARS	Methionine-tRNA synthetase	323.103	233.26	0.069		59.5177	93.765	0.071		48.0925	62.22	0.222		280.345	54.6438		CopyNumber	12q13.3	Locus2432	Redon et al. (2006)
355927	VDAC2	Voltage-dependent anion channel 2	242.403	82.56	0.103		141.284	64.41	0		147.134	64.66	0.111		941.323	36.6277
355934	SFPQ	Splicing factor proline/glutamine-rich (polypyrimidine tract binding protein associated)	269.461	133.96	0.138		128.502	69.796	0.036		156.137	50.78	0		161.581	25.1252
355983	BZW1	Basic leucine zipper and W2 domains 1	338.32	108.39	0.103		181.324	66.373	0		154.522	67.35	0.222		404.14	34.0686
356061	MAP1LC3B	Microtubule-associated protein 1 light chain 3 beta	126.686	74.25	0.207		166.475	67.486	0		116.51	74.14	0.111		218.647	28.5531		CopyNumber	16q24.2	Locus2967	Wong et al. (2007)
356096	MAP7D1	MAP7 domain containing 1	191.326	92.49	0.207		152.552	70.294	0		168.346	68.41	0.111		168.201	43.0742
356190	UBB	Ubiquitin B	742.687	74.99	0		716.732	88.538	0		478.537	95.96	0		3961.19	25.9283
356270	SDHD	Succinate dehydrogenase complex, subunit D, integral membrane protein	977.721	187.08	0.207		47.5763	65.897	0.036		46.0387	72.7	0.222		257.482	42.3701
356285	HMGN1	High-mobility group nucleosome binding domain 1	279.361	80.39	0.138		330.786	79.819	0		329.645	78.06	0		799.763	33.1384
356331	PPIA	Peptidylprolyl isomerase A (cyclophilin A)	1225.7	78.02	0.034		1646.83	59.534	0		1683.27	56.79	0		5223.43	28.4631
356366	RPS2	Ribosomal protein S2	5031.59	91	0		1894.42	92.118	0		1928.74	63.68	0					CopyNumber	16p13.3	Locus2866	Wong et al. (2007) Simon-Sanchez et al. (2007)
356371	RPL28	Ribosomal protein L28	622.101	176.27	0.034		2001.52	75.132	0		2350.46	66.23	0		112.056	33.1018
356377	RNF187	Ring finger protein 187	188.837	96.73	0.207		92.7302	82.231	0		62.4994	63.16	0.222		320.212	50.0538
356467	C19orf42	Chromosome 19 open reading frame 42	148.325	80.69	0.034		76.3563	66.211	0		54.9995	59.52	0		527.545	28.0995
356501	PHF6	PHD finger protein 6	145.648	87.04	0.31		160.28	153.633	0		51.6329	63.33	0		250.129	58.6315
356502	RPLP1	Ribosomal protein, large, P1	881.028	208.46	0		2388.08	73.265	0		2501.03	44.31	0		4303.08	32.4444		CopyNumber	15q23	Locus2800	Redon et al. (2006)
356549	SNRPD3	Small nuclear ribonucleoprotein D3 polypeptide 18 kDa	153.631	84.17	0.276		81.8943	65.597	0		84.6846	67.51	0.222		294.913	45.1126
356630	NUTF2	Nuclear transport factor 2	144.286	83.13	0.103		186.273	59.678	0		135.65	56.95	0.111		256.982	31.5333
356647	SNX6	Sorting nexin 6	134.102	84.57	0.31		94.8774	75.198	0		113.949	64.3	0		982.394	31.6677		Inversion	14q13.1-14q13.2	Locus2663	Tuzun et al. (2005)
356654	PSMC1	Proteasome (prosome, macropain) 26S subunit, ATPase, 1	154.965	82.94	0.172		80.5914	67.998	0.036		50.5182	58	0.111		529.64	18.3272
356766	C20orf199	Chromosome 20 open reading frame 199	227.512	154.61	0.31		203.562	85.27	0.036		207.709	52.85	0.111		3532.27	54.0904
356769	MAN2B1	Mannosidase, alpha, class 2B, member 1	166.867	97.57	0.31		102.944	148.755	0.071		82.1857	77.74	0.111		211.906	50.278
356799	RPL41	Ribosomal protein L41	336.211	165.15	0.345		350.338	127.418	0		82.8845	66.53	0
357901	SOX4	SRY (sex determining region Y)-box 4	163.64	90.74	0.345		273.44	181.234	0.036		350.435	80.27	0.111		407.076	74.4331
362728	SEP15	15 kDa selenoprotein	302.87	139.54	0.138		110.631	62.46	0		116.999	40.93	0.222		292.646	31.9179
365116	U2AF1	U2(RNU2) small nuclear RNA auxiliary factor 1	152.299	63.7	0.241		103.781	68.529	0.036		126.745	72.33	0.222		109.681	38.2656
368084	LRPPRC	Leucine-rich PPR-motif containing	180.309	95.65	0.241		70.9008	67.926	0.036		82.5238	74.16	0.111		330.854	36.0321
368149	CCT7	Chaperonin containing TCP1, subunit 7 (eta)	968.981	94.04	0.069		253.526	84.726	0		319.232	99.32	0		306.872	38.3631
368157	PYGB	Phosphorylase, glycogen; brain	289.404	94.26	0.241		262.012	132.665	0		60.7644	64.42	0.222		96.0379	37.4845
368240	DYRK1A	Dual-specificity tyrosine-(Y)-phosphorylation regulated kinase 1A	132.387	93.19	0.379		80.7608	63.212	0.036		41.4728	63.19	0.222		282.822	29.1137
368264	PPP2R5C	Protein phosphatase 2, regulatory subunit B (B56), gamma isoform	235.299	135.72	0.103		78.5682	104.347	0.036		82.0735	152.01	0		93.7941	33.5909
368376	SRPR	Signal recognition particle receptor ('docking protein')	170.095	91.17	0.138		64.6903	63.685	0		60.3032	75.16	0.111		475.424	40.917
368402	C8orf55	Chromosome 8 open reading frame 55	129.236	75.63	0.379		50.6878	86.05	0.036		31.9246	91.55	0.111		104.921	68.108		CopyNumber	8q24.3	Locus1876	Wong et al. (2007)
368404	EXT2	Exostoses (multiple) 2	144.249	80.41	0.345		64.8056	74.029	0.036		46.4195	53.59	0		79.7436	27.6926
368525	PDLIM1	PDZ and LIM domain 1 (elfin)	285.392	113.52	0.241		94.0124	121.257	0		89.3525	75.68	0.222		699.887	47.3728
368598	ZC3H15	Zinc finger CCCH-type containing 15	153.032	73.26	0.172		63.9306	79.836	0.036		50.0949	69.21	0.222		212.951	33.3741		CopyNumber	2q32.1	Locus0464	Redon et al. (2006)
368934	C17orf45	Chromosome 17 open reading frame 45	538.269	122.37	0.103		510.245	97.541	0		420.241	80.76	0		2026.16	62.1541
368985	TRIP12	Thyroid hormone receptor interactor 12	160.588	66.5	0.345		74.1279	64.592	0		54.6438	54.7	0.222		245.082	30.3885
369017	RAB2A	RAB2A, member RAS oncogene family	185.087	87.27	0.172		120.371	64.561	0		69.1137	41.17	0.222		181.787	39.5262
369052	SELT	Selenoprotein T	368.366	150.53	0.172		114.171	64.309	0		70.2999	47.7	0		455.5	36.142
369068	DYNC1LI2	Dynein, cytoplasmic 1, light intermediate chain 2	158.565	97.53	0.138		167.196	62.843	0		90.1859	99.1	0.111		210.929	35.726
369125	PSMD14	Proteasome (prosome, macropain) 26S subunit, non-ATPase, 14	166.497	83.15	0.103		74.3394	86.121	0.036		66.7909	75.85	0.222					CopyNumber	2q24.2	Locus0437	Conrad et al. (2005)
369285	INTS7	Integrator complex subunit 7	112.055	98.19	0.379		266.648	183.677	0		62.3486	137.25	0.222		34.5389	60.0168
369356	MLL5	Myeloid/lymphoid or mixed-lineage leukemia 5 (trithorax homolog, Drosophila)	156.727	73.07	0.276		76.2683	80.324	0.071		113.071	56.67	0.111		217.178	43.3812
369606	CPSF6	Cleavage and polyadenylation specific factor 6, 68 kDa	132.899	65.76	0.207		63.9102	78.567	0.071		63.1747	66.71	0.111		145.325	32.9635
369607	GAK	Cyclin G associated kinase	139.661	91.16	0.379		72.6631	63.466	0.036		49.4157	69.1	0.111		289.218	36.2385		CopyNumber	4p16.3	Locus0758	Redon et al. (2006)
369614	COPS2	COP9 constitutive photomorphogenic homolog subunit 2 (Arabidopsis)	138.579	64.46	0.241		36.9841	68.463	0.071		43.6799	55.15	0.222		348.838	31.6831
369615	SLC25A38	Solute carrier family 25, member 38	148.688	73.93	0.345		43.4085	89.801	0.071		29.4417	70.8	0.222		118.049	30.5206
369761	DAZAP2	DAZ associated protein 2	432.102	77.51	0.069		187.753	72.582	0.036		199.77	81.21	0		1028.59	25.791
369785	C19orf50	Chromosome 19 open reading frame 50	176.534	91.76	0.207		85.8252	70.467	0		99.6365	68.29	0		519.816	35.0641
369920	RAP1B	RAP1B, member of RAS oncogene family	160.445	86.7	0.138		172.273	77.092	0		168.51	77.2	0.111		505.357	31.3622
370024	SEC31A	SEC31 homolog A (S. cerevisiae)	162.539	73.78	0.138		159.513	81.885	0		128.778	60.25	0		422.202	27.11
370247	APLP2	Amyloid beta (A4) precursor-like protein 2	331.957	98.29	0.207		295.167	75.771	0		233.672	70.23	0		40.9643	41.816		CopyNumber	11q24.3	Locus2355	Redon et al. (2006)
370292	BCCIP	BRCA2 and CDKN1A interacting protein	116.145	69.62	0.172		54.6644	77.259	0.036		36.5449	69.28	0		327.167	36.7555		CopyNumber	10q26.2	Locus2190	Redon et al. (2006)
370312	FNTA	Farnesyltransferase, CAAX box, alpha	113.746	73.97	0.172		56.1352	65.223	0.036		69.1359	59.74	0.222		173.139	30.8466
370408	COMT	Catechol-O-methyltransferase	269.479	182.45	0.138		81.7981	81.054	0		47.8391	69.75	0		458.209	44.6098		CopyNumber	22q11.21	Locus3466	Locke et al. (2006) Wong et al. (2007)
370581	CAP1	CAP, adenylate cyclase-associated protein 1 (yeast)	429.817	79.15	0.069		202.375	86.127	0		191.83	64.65	0.111		579.489	33.7111		CopyNumber	1p34.2	Locus0060	Redon et al. (2006)
370770	XPO1	Exportin 1 (CRM1 homolog, yeast)	218.712	75.18	0.172		86.0901	84.481	0.036		95.6432	93.45	0.111		452.54	31.2295		CopyNumber	2p15	Locus0345	Iafrate et al. (2004)
370771	CDKN1A	Cyclin-dependent kinase inhibitor 1A (p21, Cip1)	406.913	129.23	0.207		221.012	118.093	0.036		242.664	151.31	0.222		251.269	55.137
370895	RPN2	Ribophorin II	431.767	115.24	0.069		151.276	82.564	0		100.06	76.14	0.111		881.824	34.3435
370927	LRRC59	Leucine rich repeat containing 59	338.685	149.06	0.138		68.7556	121.904	0.036		52.9025	64.05	0.222		432.843	47.4881
370937	TAPBP	TAP binding protein (tapasin)	159.239	70.81	0.31		115.347	87.182	0.071		124.696	85.67	0.111		561.134	45.9134
371001	EIF3S9	Eukaryotic translation initiation factor 3, subunit 9 eta, 116 kDa	343.763	63.64	0.103		193.591	69.514	0		170.327	68.79	0.111		454.073	35.9395
371416	CARM1	Coactivator-associated arginine methyltransferase 1	186.539	108.72	0.276		44.915	78.547	0.036		36.4969	64.63	0.111		96.754	35.8975		CopyNumber	19p13.2	Locus3217	Wong et al. (2007)
371563	RAB14	RAB14, member RAS oncogene family	154.085	65.54	0.31		90.1638	63.431	0.036		59.6353	75.25	0.111		202.756	25.5351
371788	C1orf77	Chromosome 1 open reading frame 77	121.365	60.36	0.207		40.7982	59.702	0		54.3066	56.93	0.222		206.209	29.9022						Change of UniGene cluster to Hs.611057
371889	ATP1A1	Hypothetical protein MGC16179	910.427	156.53	0.069		245.879	68.61	0		325.063	67.81	0		936.643	56.5975
372003	FAM120A	Family with sequence similarity 120A	211.666	121.79	0.241		130.101	61.793	0		80.8427	79.74	0.111		89.4603	30.6878
372050	YIPF5	Yip1 domain family, member 5	117.563	66.39	0.276		58.1532	66.344	0.071		46.0878	73.62	0.222		82.6272	32.4009
372286	CUL3	Cullin 3	131.342	66.77	0.207		55.9102	64.627	0.036		29.995	59.49	0.222		354.141	23.0964
372331	SPTAN1	Spectrin, alpha, non-erythrocytic 1 (alpha-fodrin)	187.026	76.74	0.207		141.124	89.798	0.036		81.6049	144.08	0.222		232.33	49.0842
372541	KBTBD2	Kelch repeat and BTB (POZ) domain containing 2	100.18	63.32	0.31		72.2588	65.939	0.071		66.4598	82.62	0.111		186.663	25.9515
372616	ARL1	ADP-ribosylation factor-like 1	107.599	50.6	0.345		53.902	72.015	0.036		35.2473	60.41	0.222		143.194	33.511
372914	NDRG1	N-myc downstream regulated gene 1	214.328	101.47	0.241		84.0752	126.216	0		100.725	126.29	0.111		231.601	56.3757
373550	TGIF1	TGFB-induced factor homeobox 1	109.971	67.3	0.379		133.121	88.965	0.036		184.03	68.6	0.222		209.763	48.7885
373741	HM13	Histocompatibility (minor) 13	280.095	120.85	0.069		144.469	79.805	0		77.7961	98.88	0		412.673	38.3579
373763	HNRPR	Heterogeneous nuclear ribonucleoprotein R	210.825	74.59	0.103		190.452	63.536	0.036		195.531	52.32	0.111
373952	CAMTA2	Calmodulin binding transcription activator 2	181.376	88.37	0.345		50.3755	94.133	0.036		30.3352	82.86	0.111		96.2014	32.0795		CopyNumber	17p13.2	Locus2984	Wong et al. (2007)
373959	VGLL4	Vestigial like 4 (Drosophila)	141.106	70.42	0.31		71.5805	63.441	0		33.5771	71.55	0		183.053	41.756
374043	ASXL1	Additional sex combs like 1 (Drosophila)	130.968	88.31	0.241		116.009	66.265	0.036		34.1546	82.28	0.222		106.277	22.5531
374257	LOC286167	Hypothetical protein LOC286167	151.787	112.19	0.276		73.4971	90.837	0.071		57.5566	72.95	0.222		65.7051	68.9863
374378	CKS1B	CDC28 protein kinase regulatory subunit 1B	179.039	67.28	0.172		113.849	119.353	0.036		125.528	97.64	0.111		225.885	60.8242
374477	EWSR1	Ewing sarcoma breakpoint region 1	423.328	116.42	0.069		133.816	56.987	0		105.777	48.32	0		246.921	24.6971
374503	MORF4L1	Mortality factor 4 like 1	292.446	60.67	0.069		303.22	59.323	0		271.153	58.47	0		2139.38	28.449
374588	RPL17	Ribosomal protein L17	907.225	138.52	0.034		1232.67	75.336	0		683.864	58.24	0		413.283	42.6329
374596	TPT1	Tumor protein, translationally-controlled 1	987.587	77.14	0.034		3569.27	85.393	0		2551.73	61.31	0		5206.59	33.2975
374650	IFITM3	Interferon induced transmembrane protein 3 (1-8U)	366.989	97.8	0.276		406.622	126.175	0.036		88.3225	93.01	0.222		2238.8	53.0268
374973	PRPF4	PRP4 pre-mRNA processing factor 4 homolog (yeast)	103.658	65.33	0.207		44.0081	72.704	0.071		33.0185	75.69	0.222		110.844	45.5786
375001	TLN1	Talin 1	392.094	120.61	0.138		109.379	70.257	0		87.3049	74.38	0.222		100.502	40.212
375108	CD24	CD24 antigen (small cell lung carcinoma cluster 4 antigen)	239.14	95.21	0.31		518.619	143.733	0.071		764.581	129.71	0.222		128.991	45.1551
375217	RNF31	Ring finger protein 31	104.06	73.05	0.379		50.5341	66.698	0		45.5101	78.12	0.222		38.5848	33.4841
376046	BTN3A2	Butyrophilin, subfamily 3, member A2	149.933	123.05	0.31		52.7923	131.459	0.071		67.731	85.63	0.222		324.826	59.2994
376933	GUK1	Guanylate kinase 1	401.677	92.59	0.276		308.907	85.54	0		188.71	94.17	0.111		932.241	43.1444
377155	MTDH	Metadherin	214.886	91.52	0.138		132.346	84.443	0		52.0345	67.04	0		165.501	32.7178
378103	RPS5	Ribosomal protein S5	1006.11	134.01	0.069		568.974	84.121	0.036		640.068	72.81	0		2299.39	45.3972		CopyNumber	19q13.43	Locus3293	Redon et al. (2006) Wong et al. (2007)
378532	HBS1L	HBS1-like (S. cerevisiae)	131.175	80.02	0.241		36.2379	74.214	0.071		19.7707	57.36	0.222		143.453	34.1147
378808	EIF2A	Eukaryotic translation initiation factor 2A, 65kDa	197.547	75.77	0.138		71.8134	80.583	0.071		42.6829	76.86	0.222		1023.41	32.7237						Change of UniGene cluster to Hs.655782
380403	BMI1	BMI1 polycomb ring finger oncogene	103.015	59.56	0.276		49.3729	77.175	0.071		39.6957	97.7	0.111		152.353	50.8874						Change of UniGene cluster to Hs.496613
380774	DDX3X	DEAD (Asp-Glu-Ala-Asp) box polypeptide 3, X-linked	183.861	64.56	0.241		292.302	69.78	0.036		367.073	72.51	0		704.936	28.6033
380953	RPL38	Ribosomal protein L38	472.88	260.03	0.138		1234.08	120.396	0		1164.3	50.87	0		4148.67	36.6904		CopyNumber	17q25.1	Locus3072	Simon-Sanchez et al. (2007)
380973	SUMO2	SMT3 suppressor of mif two 3 homolog 2 (yeast)	634.743	241.4	0.103		516.19	66.604	0		541.314	51.3	0		636.849	33.2308
381008	HLA-E	Major histocompatibility complex, class I, E	476.567	108	0.103		189.442	113.065	0		775.011	80.4	0		541.08	39.5635
381058	KIAA0146	KIAA0146 protein	136.127	82.82	0.276		58.7488	58.405	0.036		40.3292	63.46	0.222		25.4031	47.689
381072	PPIF	Peptidylprolyl isomerase F (cyclophilin F)	236.137	96.1	0.034		101.707	76.948	0		77.9837	75.38	0.111		163.517	63.8671
381123	RPL21	Ribosomal protein L21	1087.11	152.34	0.069		2223.3	73.367	0		1876.45	45.25	0		8803.79	35.3502
381126	RPS14	Ribosomal protein S14	312.131	120.35	0.172		890.768	143.526	0		523.324	77.49	0		40.7315	27.3531		CopyNumber	5q33.1	Locus1236	Redon et al. (2006)
381189	CBX3	Chromobox homolog 3 (HP1 gamma homolog, Drosophila)	352.699	90.9	0.138		202.411	74.683	0.036		232.194	94.4	0		495.843	37.7203
381219	RPL15	Ribosomal protein L15	454.76	118.6	0.034		690.409	98.541	0		704.329	65.39	0		1933.04	37.911
381256	GLTP	Glycolipid transfer protein	107.14	53.95	0.379		107.249	99.465	0.036		83.405	96.68	0.111		46.9622	62.1557
382044	MRPS2	Mitochondrial ribosomal protein S2	171.058	80.19	0.207		63.9147	92.245	0.036		85.0893	76.07	0.111		98.3948	41.1275
382168	NCOA3	Nuclear receptor coactivator 3	166.37	135.2	0.345		47.5693	85.81	0.071		40.6497	65.81	0.222		47.8755	50.8709		CopyNumber	20q13.12-20q13.13	Locus3395	Redon et al. (2006)
385913	ANP32E	Acidic (leucine-rich) nuclear phosphoprotein 32 family, member E	183.064	71.26	0.345		98.667	75.073	0.071		85.2551	93.35	0.222		200.806	51.4436
385986	UBE2B	Ubiquitin-conjugating enzyme E2B (RAD6 homolog)	135.722	71.52	0.345		133.502	67.61	0.036		72.4025	68.58	0		238.364	27.3337
386434	ANXA7	Annexin A7	173.868	70.85	0.138		79.1846	72.967	0.036		52.8276	73.51	0.111		344.414	26.9348
386465	CHERP	Calcium homeostasis endoplasmic reticulum protein	177.083	80.21	0.345		43.9102	67.394	0.071		32.5481	77.62	0.111		144.091	43.3494
386939	USP7	Ubiquitin specific peptidase 7 (herpes virus-associated)	181.199	217.36	0.207		49.1749	79.295	0.036		38.6401	50.55	0.111		171.14	24.9772
387208	FAU	Finkel-Biskis-Reilly murine sarcoma virus (FBR-MuSV) ubiquitously expressed (fox derived); ribosomal protein S30	336.619	163.47	0.103		653.748	63.449	0		727.992	60.47	0		2811.53	37.8519
387804	PABPC1	Poly(A) binding protein, cytoplasmic 1	625.68	87.04	0		382.827	85.396	0.036		481.254	60.76	0		2686.84	38.6979
388034	RXRB	Retinoid X receptor, beta	142.874	89.88	0.31		38.309	67.462	0.071		46.5087	81.22	0.222		140.616	25.5845
388654	ATP6V1G1	ATPase, H+ transporting, lysosomal 13 kDa, V1 subunit G isoform 1	234.653	112.64	0.172		97.5972	81.471	0		93.3001	67.09	0.111		637.152	55.4366		CopyNumber	9q32	Locus1992	Simon-Sanchez et al. (2007)
388664	RPL11	Ribosomal protein L11	672.132	137.34	0.034		1553.26	53.989	0		1460.59	41.29	0		6835.36	34.8228
388739	XRCC5	X-ray repair complementing defective repair in Chinese hamster cells 5 (double-strand-break rejoining; Ku autoantigen, 80 kDa)	346.389	73.79	0.034		162.109	68.797	0.036		122.754	82.72	0.111		520.745	24.6228
388927	YY1	YY1 transcription factor	136.526	65.73	0.103		127.705	71.404	0.071		139.678	66.05	0.111		356.989	30.256
388956	C19orf22	Chromosome 19 open reading frame 22	133.566	84	0.345		55.3595	85.77	0.036		71.0149	94.85	0.111
389037	MCM3APAS	MCM3 minichromosome maintenance deficient 3 (S. cerevisiae) associated protein	152.459	115.81	0.207		70.8495	84.61	0.036		47.6575	65.23	0.222		91.2498	34.8343
389107	ATP6V0C	ATPase, H+ transporting, lysosomal 16 kDa, V0 subunit c	237.343	79.84	0.172		238.248	94.664	0.036		263.903	108.16	0		892.914	48.863		CopyNumber	16p13.3	Locus2866	Redon et al. (2006) Wong et al. (2007) Simon-Sanchez et al. (2007)
389171	PINK1	PTEN induced putative kinase 1	126.442	98.97	0.207		74.0447	82.452	0.036		44.7366	103.84	0.111		192.717	33.608
389649	EIF4A3	Eukaryotic translation initiation factor 4A, isoform 3	193.852	75.13	0.138		88.5681	125.197	0.036		163.932	82.73	0		425.651	32.0599		CopyNumber	17q25.3	Locus3084	Locke et al. (2006)
389734	TCEAL8	Transcription elongation factor A (SII)-like 8	155.077	72.63	0.345		43.9827	78.849	0.071		38.6839	121.32	0.111		289.666	51.6789
389996	CHCHD2	Coiled-coil-helix-coiled-coil-helix domain containing 2	373.115	68.47	0.034		337.238	180.392	0		327.187	82.08	0		1922	29.4212
390667	GSTK1	Glutathione S-transferase kappa 1	168.351	104.34	0.241		152.19	74.421	0		105.636	80.72	0.111		468.466	48.3326
393201	ACTR2	ARP2 actin-related protein 2 homolog (yeast)	328.486	139.01	0.172		119.86	67.215	0.071		96.977	68.05	0.111		509.479	35.0479
395482	PTK2	PTK2 protein tyrosine kinase 2	177.875	103.98	0.207		42.0119	65.917	0.036		44.7364	59.27	0.111		102.703	40.908		CopyNumber	8q24.3	Locus1874	McCarroll et al. (2005)
396644	PAIP2	Poly(A) binding protein interacting protein 2	198.125	69.25	0.103		96.5068	69.477	0.036		133.726	60.82	0.111		1142.75	35.0924
396740	NIP30	NEFA-interacting nuclear protein NIP30	96.6413	53.08	0.241		47.281	68.388	0.036		43.0483	64.23	0.111		445.563	26.1285
396783	SLC9A3R1	Solute carrier family 9 (sodium/hydrogen exchanger), member 3 regulator 1	165.705	98.11	0.276		107.535	118.294	0.036		110.633	82.09	0.111		261.566	76.0823
397609	RPS16	Ribosomal protein S16	1470.38	224.21	0.069		1068.13	254.688	0		633.23	56.5	0		13138.7	29.0575
399800	AKAP8L	A kinase (PRKA) anchor protein 8-like	166.62	90.19	0.31		63.0945	66.175	0.036		44.4542	64.79	0.111		75.3527	36.8529
400295	RPL30	Ribosomal protein L30	473.066	139.61	0.103		2027.75	72.44	0		2244.41	48.14	0		13951.8	33.3544
401509	RBM10	RNA binding motif protein 10	170.055	75.56	0.172		69.3626	85.626	0.036		115.391	64.94	0		118.053	44.0375
401903	COX5A	Cytochrome c oxidase subunit Va	149.965	93.76	0.379		296.346	90.229	0		453.738	70.31	0		114.882	45.3333
401929	RPL10	Ribosomal protein L10	1521.64	147.31	0		2240.9	68.452	0		2446.06	47.57	0		4419.77	40.1522		Inversion	Xq28	Locus3631	Tuzun et al. (2005)
403917	STK24	Serine/threonine kinase 24 (STE20 homolog, yeast)	150.481	84.52	0.276		83.0341	63.266	0.071		80.1478	43.62	0.222		142.494	52.8759
404056	EIF3S1	Eukaryotic translation initiation factor 3, subunit 1 alpha, 35 kDa	140.928	90.8	0.31		62.4242	68.087	0.036		52.3691	46.66	0		187.397	29.9718
404321	GARS	Glycyl-tRNA synthetase	247.293	80.31	0.034		166.214	116.891	0		104.405	74.14	0.111		419.99	34.2592
405144	SFRS3	Splicing factor, arginine/serine-rich 3	526.805	137.87	0.034		293.882	69.106	0		415.467	73.52	0		396.951	31.0748
405410	OGT	O-linked N-acetylglucosamine (GlcNAc) transferase (UDP-N-acetylglucosamine:polypeptide-N-acetylglucosaminyl transferase)	153.549	55.45	0.379		87.0528	76.635	0.071		78.7029	71.34	0		433.35	42.8442
405514	KIAA1267	KIAA1267	114.082	65.11	0.345		72.8916	69.016	0.071		38.0853	82.5	0.111		418.513	26.8181		CopyNumber	17q21.32-17q21.31	Locus3030	Sebat et al. (2004) Sharp et al. (2005) Locke et al. (2006) Redon et al. (2006) Wong et al. (2007)
405590	EIF3S6	Eukaryotic translation initiation factor 3, subunit 6 48 kDa	654.436	113.72	0.069		174.415	81.796	0.036		169.041	77.14	0		245.793	24.6245
405880	MRPS21	Mitochondrial ribosomal protein S21	141.881	82.93	0.276		145.688	78.382	0		92.9909	92.66	0		940.031	50.8198
405942	CCDC137	Coiled-coil domain containing 137	133.028	86.11	0.241		77.1234	83.388	0.071		57.9602	72.26	0		158.431	35.7671
406062	NDUFA11	NADH dehydrogenase (ubiquinone) 1 alpha subcomplex, 11, 14.7 kDa	173.175	93.8	0.345		194.394	84.432	0		131.482	52.8	0.222		1502.27	27.4104
406068	UBE2M	Ubiquitin-conjugating enzyme E2M (UBC12 homolog, yeast)	132.456	80.88	0.345		94.6586	75.82	0.036		114.878	92.45	0.111		127.412	44.3865
406096	ZFAND5	Zinc finger, AN1-type domain 5	192.427	93.38	0.345		318.225	82.275	0.036		155.285	110.89	0.222		111.152	33.7006
406277	SF3A1	Splicing factor 3a, subunit 1, 120 kDa	296.742	89.39	0.276		83.3647	63.855	0.036		80.1456	58.28	0.111		262.738	27.7732
406300	RPL23	Ribosomal protein L23	696.302	308.79	0.069		1844.46	110.399	0		1789.62	51.8	0		3379.42	39.252
406423	SF3B2	Splicing factor 3b, subunit 2, 145 kDa	355.959	73.17	0.069		58.4212	82.14	0.036		108.085	55.19	0.222		227.076	30.5767
406510	ATP5B	ATP synthase, H+ transporting, mitochondrial F1 complex, beta polypeptide	1002.07	88.9	0.034		206.51	99.798	0		362.394	97.6	0		1484.49	47.3497
406520	LOC389541	Similar to CG14977-PA	124.271	87.28	0.276		188.851	68.92	0		79.1636	46.52	0		552.711	43.5012		CopyNumber	7q22.1	Locus1598	Locke et al. (2006)
406534	HMG20B	High-mobility group 20B	281.921	155.98	0.103		66.8046	76.531	0.036		84.4441	74.61	0.111		81.6647	48.0236		CopyNumber	19p13.3	Locus3204	Wong et al. (2007)
406590	MRFAP1	Mof4 family associated protein 1	256.021	73.95	0.207		195.873	80.429	0		116.59	54.77	0.111		3669.45	26.7922
406620	RPS10	Ribosomal protein S10	1185.8	153.87	0.034		437.985	105.57	0		937.843	74.78	0					CopyNumber	6p21.31	Locus1319	Redon et al. (2006)
406683	RPS15	Ribosomal protein S15	521.251	123.23	0.069		137.981	397.615	0.036		101.257	87.65	0.111		4567.96	36.3117		CopyNumber	19p13.3	Locus3198	Redon et al. (2006) Wong et al. (2007)
406799	RAB18	RAB18, member RAS oncogene family	127.869	57.58	0.31		50.2234	62.817	0.036		34.1872	47.08	0.222		624.107	32.9112
406840	SLC35A4	Solute carrier family 35, member A4	186.453	71.3	0.103		42.8596	63.669	0.071		35.3274	63	0.222		417.254	27.9188
407368	LSM14A	LSM14A, SCD6 homolog A (S. cerevisiae)	151.284	68.77	0.207		296.809	85.753	0		208.804	51.34	0		189.03	26.7741
407580	PKP4	Plakophilin 4	130.608	101.53	0.207		111.016	55.407	0.071		40.5197	91.55	0.111		136.747	49.3733
407995	MIF	Macrophage migration inhibitory factor (glycosylation-inhibiting factor)	520.62	161.06	0.241		820.616	102.735	0		792.475	129.5	0		1327.53	53.1785
408018	RPL36	Ribosomal protein L36	426.575	200.2	0.276		1665.77	73.729	0		1638.52	53.51	0		1595.26	49.478
408073	RPS6	Ribosomal protein S6	1753.93	92.01	0.034		1215.89	101.778	0		1040.65	78.37	0		5022.25	35.2238
408236	TXNL5	Thioredoxin-like 5	137.515	78.57	0.276		189.913	178.076	0.036		191.095	140.73	0.111		166.918	28.7256
408257	NDUFS6	NADH dehydrogenase (ubiquinone) Fe-S protein 6, 13 kDa (NADH-coenzyme Q reductase)	167.977	115.41	0.379		166.957	73.75	0		176.371	73.95	0		345.999	33.3882
408293	CEP170	Centrosomal protein 170kDa	95.5515	57.63	0.379		56.4652	79.961	0.071		55.2123	76.68	0.222
408324	FLJ10769	Hypothetical protein FLJ10769	179.628	110.86	0.345		54.4949	79.031	0		70.9674	91.67	0.222		261.14	38.5243
408428	FOXN3	Forkhead box N3	171.982	93.85	0.379		87.8644	57.1	0		54.5434	56.13	0.111									Change of UniGene cluster to Hs.434286
408581	SVIL	Supervillin	150.793	78.33	0.276		98.7833	168.892	0		47.6594	93.7	0.111		22.3221	70.5918		CopyNumber	10p11.23	Locus2079	Wong et al. (2007) Mills et al. (2006)
408909	GOLPH3	Golgi phosphoprotein 3 (coat-protein)	149.546	90.99	0.207		103.458	55.914	0		107.48	55.68	0		462.896	38.0302		CopyNumber	5p13.3	Locus1105	Redon et al. (2006)
409140	ATP5O	ATP synthase, H+ transporting, mitochondrial F1 complex, O subunit (oligomycin sensitivity conferring protein)	238.763	77.5	0.138		187.506	68.357	0		146.001	65.13	0.111		1015.79	34.0186
409223	SSR4	Signal sequence receptor, delta (translocon-associated protein delta)	187.189	88	0.138		154.527	88.983	0		109.754	63	0.111		1498.41	63.9576
409230	AGPAT1	1-acylglycerol-3-phosphate O-acyltransferase 1 (lysophosphatidic acid acyltransferase, alpha)	188.831	78.43	0.207		71.3928	77.075	0		45.7684	60.03	0.222		358.925	29.5003		CopyNumber	6p21.32	Locus1314	Redon et al. (2006)
409834	PHPT1	Phosphohistidine phosphatase 1	129.722	80.15	0.379		132.984	82.562	0		145.392	69.35	0		1395.23	31.0619		CopyNumber	9q34.3	Locus2030	Redon et al. (2006) Simon-Sanchez et al. (2007)
410197	IDH3G	Isocitrate dehydrogenase 3 (NAD+) gamma	142.895	74.63	0.276		43.8785	63.5	0.071		28.3888	50.29	0.111		193.357	31.0909
410596	WDR68	WD repeat domain 68	190.395	78.19	0.069		37.0274	66.472	0.071		34.6933	51.96	0.111		972.555	29.8669
410817	RPL13	Ribosomal protein L13	1259.59	96.2	0.034		2237.07	89.109	0		967.123	38.98	0		4919.57	40.8132		CopyNumber	16q24.3	Locus2972	Redon et al. (2006)
411480	AUP1	Ancient ubiquitous protein 1	197.344	72.07	0.103		130.089	73.794	0		66.3996	53.89	0.222		180.201	28.5896		CopyNumber	2p13.1	Locus0356	Redon et al. (2006)
411641	EIF4EBP1	Eukaryotic translation initiation factor 4E binding protein 1	185.543	87.93	0.31		96.8927	133.024	0		73.0858	72.11	0.111		141.55	88.0129
411847	MAPK6	Mitogen-activated protein kinase 6	143.887	100.65	0.207		67.0935	71.187	0.036		79.5185	59.04	0		277.475	39.8964
412103	EFHA1	EF-hand domain family, member A1	130.691	68.19	0.276		74.5092	67.518	0.036		35.3189	74.96	0.111		239.499	42.7918		CopyNumber	13q12.11	Locus2541	Wong et al. (2007)
412117	ANXA6	Annexin A6	173.961	90.66	0.172		81.8101	79.3	0.036		72.0278	73.91	0.111		106.688	32.8845
412196	IFT57	Intraflagellar transport 57 homolog (Chlamydomonas)	109.981	56.91	0.379		49.4216	75.219	0.071		30.9752	71.64	0.222		199.004	43.4875
412433	AIP	Aryl hydrocarbon receptor interacting protein	157.197	76.87	0.207		95.6788	63.217	0.036		78.2155	90.02	0.111		272.65	29.9767		CopyNumber	11q13.1-11q13.2	Locus2278	Simon-Sanchez et al. (2007)
412468	KLHDC3	Kelch domain containing 3	366.488	77.49	0.172		60.9036	119.893	0.036		65.2741	91.38	0.111		141.115	32.7217
412842	CDC123	Cell division cycle 123 homolog (S. cerevisiae)	154.997	62.2	0.207		68.4685	70.863	0.071		69.0969	79.95	0.111		232.584	28.0436
413036	WBSCR22	Williams Beuren syndrome chromosome region 22	181.294	80.06	0.103		73.808	70.201	0.071		69.7411	59.75	0.111		243.792	34.2904
413482	C21orf33	Chromosome 21 open reading frame 33	220.73	103.88	0.172		72.1144	80.485	0.036		49.5675	57.15	0.111		337.808	43.8904
414579	SCOTIN	Scotin	344.8	79.6	0.138		89.1471	80.137	0.071		71.272	55.92	0.222
415342	TCF25	Transcription factor 25 (basic helix-loop-helix)	132.99	67.57	0.172		122.548	79.01	0		111.612	77.6	0.222		459.687	25.6945
416049	TNPO2	Transportin 2 (importin 3, karyopherin beta 2b)	121.804	74.72	0.345		77.3186	68.546	0.036		43.9349	72.18	0.222		197.478	40.5087
416436	TRIM50	Tripartite motif-containing 50	253.966	118.36	0.138		85.3756	70.644	0		58.8388	53.49	0		108.372	40.3781		InversionBreakpoint Copynumber Copynumber	7q11.23-7q11.22	Locus1569	Osborne et al (2001) Redon et al. (2006)	Change of UniGene cluster to Hs.647053
417004	S100A11	S100 calcium binding protein A11 (calgizzarin)	282.022	146.47	0.138		317.664	136.171	0		201.167	72.9	0.222		521.742	63.6416
417029	C17orf81	Chromosome 17 open reading frame 81	116.926	60.21	0.379		84.1	74.715	0.036		99.2698	71.29	0		200.461	37.8273
418123	CTSLL3	Cathepsin L-like 3	196.986	151.69	0.345		94.7788	202.045	0.036		138.033	241.75	0.222		319.38	64.6352		CopyNumber	9q21.33-9q22.1	Locus1960	Iafrate et al. (2004) Redon et al. (2006)
418175	VPS28	Vacuolar protein sorting 28 (yeast)	137.801	101.08	0.345		126.198	85.395	0		67.1316	69.58	0.111		354.322	39.8955		CopyNumber	8q24.3	Locus1880	Redon et al. (2006) Wong et al. (2007)
418233	MRPL24	Mitochondrial ribosomal protein L24	111.656	117.93	0.345		91.9437	101.449	0		117.455	123.53	0		280.394	36.3211
418450	MRPL11	Mitochondrial ribosomal protein L11	169.407	63.02	0.31		53.113	105.884	0		56.8031	81.39	0.222		159.741	29.0199
418533	BUB3	BUB3 budding uninhibited by benzimidazoles 3 homolog (yeast)	180.315	113.91	0.172		73.2893	61.167	0.036		73.4044	66.43	0.222		340.855	38.5981
418668	ATP5D	ATP synthase, H+ transporting, mitochondrial F1 complex, delta subunit	142.898	94.88	0.276		249.437	90.409	0		162.786	95.51	0.111		100.955	36.86		CopyNumber	19p13.3	Locus3198	Redon et al. (2006)
419640	PARK7	Parkinson disease (autosomal recessive, early onset) 7	255.089	75.95	0.172		80.3344	82.1	0.071		72.5229	61.17	0.111		1390.88	23.8721
420269	COL6A2	Collagen, type VI, alpha 2	425.152	132.41	0.379		327.108	205.214	0.036		412.782	162.7	0.222		70.6229	57.1303
420272	H2AFY	H2A histone family, member Y	236.542	78.85	0.069		156.866	65.087	0		101.264	85.37	0		239.553	31.2104
421257	RPL7	Ribosomal protein L7	148.008	111.08	0.138		773.714	83.676	0		1327.95	45.08	0		5761.57	31.6044
421509	CCT4	Chaperonin containing TCP1, subunit 4 (delta)	245.544	69.17	0.138		100.965	88.009	0.036		110.179	89.29	0		938.987	34.3408
422113	ZNF511	Zinc finger protein 511	92.0292	40.84	0.379		56.6079	70.57	0.036		55.8492	49.24	0.111		252.93	58.4156		CopyNumber	10q26.3	Locus2199	Redon et al. (2006)
423935	RDBP	RD RNA binding protein	114.071	56.49	0.241		90.0443	65.962	0		87.8959	52.75	0.222		148.102	43.6304		CopyNumber	6p21.32	Locus1314	Tuzun et al. (2005)
423968	FIS1	Fission 1 (mitochondrial outer membrane) homolog (S. cerevisiae)	140.136	94.84	0.379		184.397	79.754	0		113.921	73.7	0.111		461.338	31.003		CopyNumber	7q22.1	Locus1600	Simon-Sanchez et al. (2007)
424126	SERF2	Small EDRK-rich factor 2	421.905	169.35	0.103		442.697	98.536	0		300.035	49.27	0		154.401	28.3416		CopyNumber	15q15.3	Locus2771	Redon et al. (2006)
424908	LSM5	LSM5 homolog, U6 small nuclear RNA associated (S. cerevisiae)	118.184	94.48	0.31		84.5911	81.208	0		64.5266	78.9	0.111		265.866	44.685
425777	UBE2L6	Ubiquitin-conjugating enzyme E2L 6	176.084	83.76	0.345		95.0602	80.466	0.036		77.8381	85.16	0.111		366.933	47.9769		CopyNumber	11q12.1	Locus2261	Wong et al. (2007)
426296	C10orf104	Chromosome 10 open reading frame 104	193.456	94.72	0.207		104.09	64.878	0.071		75.2384	62.36	0.111		1457.22	32.6535
426359	PRR13	proline rich 13	204.043	77.9	0.345		127.549	87.847	0		111.217	63.93	0.222		458.502	41.765
429052	ITGB1	Integrin, beta 1 (fibronectin receptor, beta polypeptide, antigen CD29 includes MDF2, MSK12)	343.254	71.08	0.207		216.47	92.931	0		242.823	57.76	0.222		1214.9	32.336
429353	SEPN1	Selenoprotein N, 1	163.539	91.46	0.241		102.878	79.941	0.036		65.4244	71.89	0.111		343.74	43.4202
429581	RTN4	Reticulon 4	587.741	263.68	0.069		320.917	114.952	0		135.559	64.3	0.222		1000.39	35.2077
429819	PITPNA	Phosphatidylinositol transfer protein, alpha	132.542	66.33	0.241		119.1	89.349	0		44.3461	56.24	0.111		112.401	29.8572
429839	BTF3L4	Basic transcription factor 3-like 4	128.62	88.13	0.379		63.9179	70.248	0.036		59.7178	96.19	0		526.014	27.9254		CopyNumber	1p32.3	Locus0071	Wong et al. (2007)
430425	GNB1	Guanine nucleotide binding protein (G protein), beta polypeptide 1	348.679	72.19	0.069		129.116	77.22	0		63.8343	73.92	0		645.48	26.6455		CopyNumber	1p36.33	Locus0003	Iafrate et al. (2004) Redon et al. (2006)
430551	IQGAP1	IQ motif containing GTPase activating protein 1	168.691	68.3	0.241		88.0197	76.018	0		71.0158	65.06	0		221.968	39.0861
430606	CS	Citrate synthase	377.308	109.46	0.034		147.208	54.492	0		144.682	41.23	0.111		503.229	31.6969
430657	ARF5	ADP-ribosylation factor 5	184.359	99.34	0.31		83.0804	80.31	0.071		49.6148	85.3	0.222		278.494	29.3113
430733	CLNS1A	Chloride channel, nucleotide-sensitive, 1A	147.582	71.03	0.207		62.0671	68.853	0.036		62.8554	88.39	0.111		19.579	102.835
431101	GNG12	Guanine nucleotide binding protein (G protein), gamma 12	197.954	72.99	0.31		108.863	80.778	0.036		82.4648	93	0.111		302.223	42.1115
431367	VTA1	Vps20-associated 1 homolog (S. cerevisiae)	154.264	81.47	0.172		43.9703	68.424	0.071		40.7593	57.01	0.222		317.451	23.8785
431498	FOXP1	Forkhead box P1	158.952	84.08	0.345		98.1963	58.306	0		50.6824	71.27	0.111		215.068	31.6295
431550	MAP4K4	Mitogen-activated protein kinase kinase kinase kinase 4	150.489	75.85	0.241		138.083	68.114	0		104.262	94.29	0.222		36.3545	49.0354		CopyNumber	2q11.2	Locus0384	Mills et al. (2006)
431668	COX6B1	Cytochrome c oxidase subunit Vib polypeptide 1 (ubiquitous)	249.304	171.3	0.207		425.546	67.733	0		220.775	53.03	0.111		783.685	38.2018
431850	MAPK1	Mitogen-activated protein kinase 1	147.429	68.9	0.241		66.0639	72.5	0.036		34.044	80.31	0.111		12.9545	42.7363		CopyNumber	22q11.22-22q11.21	Locus3472	Simon-Sanchez et al. (2007)
431861	PPP5C	Protein phosphatase 5, catalytic subunit	203.35	97.62	0.138		99.1971	75.283	0.036		122.144	101.94	0.222		73.7641	32.9235
431926	NFKB1	Nuclear factor of kappa light polypeptide gene enhancer in B-cells 1 (p105)	118.701	65.79	0.31		59.7	135.789	0.071		84.7621	110.75	0.222		190.148	30.6776
432121	PRDX2	Peroxiredoxin 2	328.049	98.46	0.069		287.029	83.851	0		184.404	74.24	0.111		42.7875	41.5818		CopyNumber	19p13.13	Locus3220	Wong et al. (2007)
432438	EML4	Echinoderm microtubule associated protein like 4	127.172	67	0.345		67.1795	80.6	0.071		52.7532	89.48	0.111		211.507	33.4484
432491	ESD	Esterase D/formylglutathione hydrolase	181.485	81.57	0.103		68.1906	76.579	0.036		40.0777	63.63	0.222		127.638	31.4369
432690	SLC39A9	Solute carrier family 39 (zinc transporter), member 9	123.269	74.29	0.207		62.1777	65.689	0		31.9411	67.02	0.222		611.101	28.1029
432760	CAPZB	Capping protein (actin filament) muscle Z-line, beta	189.756	70.34	0.069		950.43	97.719	0		118.988	66.08	0.111		276.035	25.4087
432898	RPL4	Mitogen-activated protein kinase kinase kinase 13	2173.97	96.68	0		1111.01	79.343	0		1010.53	58.63	0		4901.72	34.2521
432976	NR1H2	Nuclear receptor subfamily 1, group H, member 2	190.023	112.04	0.241		79.202	72.234	0		73.9392	60.54	0.222		75.4978	28.0482
433154	PLSCR3	Phospholipid scramblase 3	118.455	78.13	0.345		42.7257	96.475	0.071		34.8948	56.17	0.222		376.165	26.8495
433201	CDK2AP1	CDK2-associated protein 1	137.332	80.77	0.241		153.256	91.662	0.036		152.712	94.95	0.111		576.209	55.1839
433222	NPC2	Niemann-Pick disease, type C2	218.819	98.64	0.069		149.922	103.149	0.036		189.475	72.45	0		1186.75	51.601
433291	ARD1A	ARD1 homolog A, N-acetyltransferase (S. cerevisiae)	119.07	75.05	0.207		64.8222	85.156	0.071		76.1751	72.63	0.111		114.481	38.1181
433307	BCKDHA	Branched chain keto acid dehydrogenase E1, alpha polypeptide (maple syrup urine disease)	166.349	84.74	0.379		89.5387	77.858	0.071		96.7803	92.13	0		114.787	35.4502
433343	SRRM2	Serine/arginine repetitive matrix 2	179.806	99.94	0.103		178.025	65.486	0		184.42	53.88	0		291.085	38.5499		CopyNumber	16p13.3	Locus2866	Redon et al. (2006) Wong et al. (2007)
433345		Full-length cDNA clone CL0BB014ZH04 of Neuroblastoma of Homo sapiens (human)	131.687	72.43	0.241		109.074	120.007	0		213.514	71.24	0		861.996	56.2604
433419	COX4I1	Cytochrome c oxidase subunit IV isoform 1	291.955	97.81	0.103		402.933	60.894	0		500.099	50.66	0		1779.46	34.7753
433512	ACTR3	ARP3 actin-related protein 3 homolog (yeast)	202.841	72.82	0.103		95.4579	84.341	0.071		85.9592	81.88	0.222		1236.34	38.085
433529	RPS11	Ribosomal protein S11	659.556	130.65	0.069		457.963	170.204	0.036		2199.4	54.31	0		14172.6	40.9042		CopyNumber	19q13.33	Locus3277	Wong et al. (2007)
433540	DNAJC8	DnaJ (Hsp40) homolog, subfamily C, member 8	164.569	66.59	0.172		102.383	69.154	0		64.5136	73.27	0		211.952	23.8638
433573	C11orf68	Chromosome 11 open reading frame 68	109.745	74.58	0.379		76.0921	63.028	0		57.0135	59.43	0.111		123.883	31.6858		CopyNumber	11q13.1	Locus2276	Redon et al. (2006)
433615	TUBB2C	Tubulin, beta 2C	1313.99	109.59	0.034		501.205	92.223	0		388.923	80.94	0.111		1034.66	46.8974		CopyNumber	9q34.3	Locus2030	Simon-Sanchez et al. (2007)
433701	RPL37A	Ribosomal protein L37a	941.218	280.38	0.034		2360.84	71.701	0		2139	50.1	0		7744.18	32.8067
433722	KIAA1967	KIAA1967	137.256	57.51	0.345		37.3917	74.061	0.036		27.8068	59.03	0.222		141.761	60.1104		CopyNumber	8p21.3	Locus1710	Redon et al. (2006)
433732	CLK1	CDC-like kinase 1	179.676	71.24	0.379		66.7524	90.121	0.071		85.087	83.28	0.111		103.467	51.6138
433750	EIF4G1	Eukaryotic translation initiation factor 4 gamma, 1	509.924	79.2	0.138		129.411	73.701	0		60.6525	76.09	0.222		80.2547	36.3964		CopyNumber	3q27.1	Locus0733	Simon-Sanchez et al. (2007)
433759	BANF1	Barrier to autointegration factor 1	185.362	115.51	0.103		199.752	58.348	0		139.751	61.48	0.111		411.263	35.1371
433795	SHC1	SHC (Src homology 2 domain containing) transforming protein 1	307.009	110.48	0.103		93.3992	85.231	0.036		87.8125	51.85	0.111		404.06	43.6929
433863	PEBP1	Phosphatidylethanolamine binding protein 1	349.44	89.2	0.034		565.162	66.302	0		430.254	65.24	0		1139.88	60.498
433901	COX8A	Cytochrome c oxidase subunit 8A (ubiquitous)	335.342	202.06	0.207		527.55	72.423	0		618.721	88.72	0		1212.52	34.4436
433951	GPX4	Glutathione peroxidase 4 (phospholipid hydroperoxidase)	265.604	84.94	0.207		646.534	77.154	0		631.833	67.81	0.111		627.743	38.3125		CopyNumber	19p13.3	Locus3198	Locke et al. (2006) Redon et al. (2006) Wong et al. (2007)
434102	HMGB1	High-mobility group box 1	638.857	104.01	0		439.557	72.844	0		538.045	84.61	0		2487.38	32.0594
434207	HARS2	Histidyl-tRNA synthetase 2	146.756	94.43	0.276		50.7895	74.967	0.071		49.3947	68.58	0.222		97.2562	42.6146		CopyNumber	20p11.23	Locus3342	Mills et al. (2006)
434219	ANKHD1	Ankyrin repeat and KH domain containing 1	190.308	76.42	0.103		265.782	137.021	0.036		51.4755	60.93	0.222		80.8828	28.0774
434401	ZNF638	Zinc finger protein 638	127.607	80.05	0.276		97.8086	76.577	0		58.2156	90.45	0.222		245.634	25.6707
434937	PPIB	Peptidylprolyl isomerase B (cyclophilin B)	258.115	78.54	0.069		426.544	79.45	0		143.663	68.38	0.111		736.589	35.9707
434953	HMGB2	High-mobility group box 2	275.627	95.4	0.138		90.5541	126.259	0		167.816	113.49	0.111		50.7839	49.0816
434980	APP	Amyloid beta (A4) precursor protein (peptidase nexin-II, Alzheimer disease)	228.56	92.1	0.172		645.543	73.224	0		373.572	81.91	0.111		63.9398	46.6049
435044	TBC1D22A	TBC1 domain family, member 22A	160.017	137.97	0.31		159.877	119.136	0.036		65.5761	58.3	0.222		171.636	27.0264		CopyNumber	22q13.31	Locus3512	Redon et al. (2006)
435064	DENND1A	DENN/MADD domain containing 1A	99.5829	55.26	0.379		37.1569	53.574	0.071		27.5531	70.25	0.222		213.713	32.0029
435120	KIF1C	Kinesin family member 1C	210.091	68.46	0.241		114.264	91.122	0.036		52.6761	89.1	0.222		111.384	57.8123
435136	TXN	Thioredoxin	346.611	189.66	0.276		221.377	83.959	0		172.333	62.24	0		53.0874	51.2321
435166	LBR	Lamin B receptor	188.223	185.85	0.31		68.7287	68.018	0.071		73.2696	65.77	0.111		310.778	56.8563
435231	ZFR	Zinc finger RNA binding protein	158.35	73.83	0.172		48.647	128.112	0.071		40.0323	61.55	0		85.6975	26.3772		CopyNumber	5p13.3	Locus1105	Redon et al. (2006)
435255	UBXD1	UBX domain containing 1	173.659	118.04	0.241		59.9892	62.356	0.071		56.2642	62.36	0.222		90.5062	30.8964
435326	ACTL6A	Actin-like 6A	152.424	64.63	0.172		41.789	74.42	0.071		49.0898	59.9	0.222		78.1708	52.6329		CopyNumber	3q26.33	Locus0731	McCarroll et al. (2005)
435512	PPP3CA	Protein phosphatase 3 (formerly 2B), catalytic subunit, alpha isoform (calcineurin A alpha)	156.625	85.19	0.345		114.977	77.872	0		34.1506	50.88	0.222		190.851	63.2314
435535	ZNF395	Zinc finger protein 395	126.06	79.86	0.31		50.1433	73.616	0.071		34.8258	91.49	0		260.076	66.5275
435610	WAC	WW domain containing adaptor with coiled-coil	197.207	111.45	0.172		100.47	69.167	0		86.3739	78.22	0.111		404.43	20.9217
435741	GCSH	IQ motif and WD repeats 1	165.107	72.41	0.138		121.988	64.075	0		87.0104	63.94	0		98.4726	35.513		CopyNumber	16q23.2	Locus2956	Simon-Sanchez et al. (2007)
435759	THAP4	THAP domain containing 4	133.583	83.98	0.379		45.4818	74.666	0.071		52.8955	67.87	0.222		332.758	29.0058		CopyNumber	2q37.3	Locus0516	Wong et al. (2007)
435771	API5	Apoptosis inhibitor 5	191.29	106.97	0.276		59.5673	67.855	0.036		56.304	74.26	0.111		90.3582	28.2481
435841	TNRC15	Trinucleotide repeat containing 15	115.02	60.28	0.31		37.4397	72.666	0.071		23.5989	100.76	0.222		161.24	24.6366
435850	LYPLA1	Lysophospholipase I	278.944	98.93	0.138		132.977	84.398	0.036		105.964	99.27	0.111		267.533	47.2137		CopyNumber	8q11.23	Locus1756	Redon et al. (2006)
435933	PHF10	Chromosome 6 open reading frame 120	160.273	71.75	0.276		72.8022	58.963	0.036		57.8212	69.98	0.111		211.819	30.4423
435948	ATAD1	ATPase family, AAA domain containing 1	119.772	79.07	0.31		46.7578	62.534	0.036		29.6151	71.91	0.222		149.702	30.5738
435952	CDK5RAP1	CDK5 regulatory subunit associated protein 1	122.107	83.77	0.31		40.8394	57.023	0.036		28.358	84.91	0.111		104.046	37.9475
435974	MTHFD1	Methylenetetrahydrofolate dehydrogenase (NADP+ dependent) 1, methenyltetrahydrofolate cyclohydrolase, formyltetrahydrofolate synthetase	193.284	103.81	0.172		55.5164	78.609	0.071		68.2505	91	0.222		218.663	65.6206
436035	TUBA1C	Tubulin, alpha 1c	3419.68	98.12	0		275.68	91.164	0		187.522	75.63	0		3174.68	46.9873						Change of UniGene cluster to Hs.652390
436093	BAT2	HLA-B associated transcript 2	414.352	96.65	0.172		98.5641	78.075	0		76.3859	64.46	0.111		136.653	33.5328
436204	ZNF289	Zinc finger protein 289, ID1 regulated	187.48	70.1	0.138		33.8719	64.947	0.036		29.2215	78.13	0.222		250.228	22.9863
436298	EMP1	Epithelial membrane protein 1	139.811	90.61	0.31		164.612	167.905	0.036		265.705	177.92	0.222		42.3726	74.6391
436405	IDH3B	Isocitrate dehydrogenase 3 (NAD+) beta	233.167	64.64	0.172		72.678	77.904	0.036		27.6679	56.95	0.222		313.714	26.7599
436437	ALDH2	Aldehyde dehydrogenase 2 family (mitochondrial)	213.989	91.66	0.207		112.733	94.202	0.036		77.5955	93.12	0.222		918.383	80.5778
436446	ARMET	Arginine-rich, mutated in early stage tumors	238.762	107.79	0.379		112.153	66.682	0		99.6333	53.06	0.111		309.245	35.7967
436500	DBNL	Drebrin-like	322.178	106.61	0.241		68.077	72.8	0.036		60.6842	75.22	0.222		472.166	25.5541		CopyNumber	7p13	Locus1537	Wong et al. (2007)
436568	CD74	CD74 antigen (invariant polypeptide of major histocompatibility complex, class II antigen-associated)	3672.46	211.82	0.345		1315.63	131.69	0		1219.01	117.62	0.111		50.5316	68.9052
436578	POLR2F	Polymerase (RNA) II (DNA directed) polypeptide F	106.902	73.5	0.345		88.1378	90.183	0		113.731	79.39	0		140.58	43.9477
436657	CLU	Clusterin (complement lysis inhibitor, SP-40,40, sulfated glycoprotein 2, testosterone-repressed prostate message 2, apolipoprotein J)	586.912	158.76	0.241		1709.53	178.407	0		500.525	138.23	0.111		15.8257	89.667
436687	SET	SET translocation (myeloid leukemia-associated)	285.019	84.84	0.034		483.486	75.215	0		611.231	84.03	0		638.97	31.3098
436803	VBP1	Von Hippel-Lindau binding protein 1	182.843	93.52	0.207		77.5348	73.054	0		85.7036	97.89	0.111		316.087	35.2652
437056	SUPT5H	Suppressor of Ty 5 homolog (S. cerevisiae)	216.638	117.71	0.207		47.9721	103.584	0.036		43.4097	77.96	0.222		163.817	26.8851
437060	CYCS	Cytochrome c, somatic	1874.9	252.41	0.207		102.411	74.692	0		167.529	67.12	0		1114.79	54.4694
437110	ANXA2	Annexin A2	2060.1	130.61	0.034		483.002	118.338	0		457.688	74.53	0.111
437178	ACADVL	Acyl-Coenzyme A dehydrogenase, very long chain	288.367	92.69	0.069		176.485	108.348	0		118.411	93.36	0		491.494	49.1494
437256	GRINL1A	Glutamate receptor, ionotropic, N-methyl D-aspartate-like 1A	151.068	83.14	0.345		42.6887	85.268	0.071		27.2288	74.49	0.222		133.851	34.0432
437277	MGAT4B	Mannosyl (alpha-1,3-)-glycoprotein beta-1,4-N-acetylglucosaminyltransferase, isoenzyme B	1083.5	147.46	0.103		98.9416	113.916	0.036		112.157	68.25	0.222		562.985	51.5785		CopyNumber	5q35.3	Locus1271	Iafrate et al. (2004)
437367	GBAS	Glioblastoma amplified sequence	143.218	113.71	0.276		128.352	80.844	0.036		76.1478	76.2	0.111		240.017	54.0082
437388	PIGT	Phosphatidylinositol glycan, class T	227.915	106.45	0.103		55.3612	92.446	0.071		42.3118	57.64	0.222		238.372	40.1115
437403	PPA1	Pyrophosphatase (inorganic) 1	159.059	72.02	0.138		83.7234	73.988	0.036		83.0049	65.86	0		913.948	48.7678
437594	RPLP2	Ribosomal protein, large, P2	498.18	148.73	0.034		2903.18	63.308	0		2995.32	44.6	0		3402.65	43.1754		CopyNumber	11p15.5	Locus2200	Redon et al. (2006)
437638	XBP1	X-box binding protein 1	319.215	100.78	0.069		381.075	230.815	0		332.757	161.65	0		726.596	84.3357
437779	C11orf10	Chromosome 11 open reading frame 10	241.395	149.44	0.345		178.075	79.937	0		162.247	59.57	0		1026.73	29.4053
437831	C14orf32	Chromosome 14 open reading frame 32	175.367	74.13	0.241		47.623	69.322	0.071		42.5517	70.99	0.222		349.698	25.4611
438072	UNC84A	Unc-84 homolog A (C. elegans)	146.517	82.2	0.345		53.4549	75.817	0.071		37.7836	63.33	0.111		226.245	39.8853
438219	GPS2	G protein pathway suppressor 2	172.778	109.64	0.172		71.4945	66.652	0.071		41.2909	63.3	0.222		161.953	25.6666
438429	RPS19	Ribosomal protein S19	721.525	169.75	0.103		3026.84	82.185	0		2234.04	58.24	0		4443.85	41.7775
438678	TALDO1	Transaldolase 1	280.291	75.06	0.138		109.071	95.46	0		66.4494	74.83	0.111		417.692	43.1104		CopyNumber	11p15.5	Locus2200	Redon et al. (2006) Wong et al. (2007)
438720	MCM7	MCM7 minichromosome maintenance deficient 7 (S. cerevisiae)	548.492	107.89	0.138		192.089	110.879	0.036		245.01	102.14	0		150.74	57.9148		CopyNumber	7q22.1	Locus1598	Locke et al. (2006)
438970	TBL1XR1	Transducin (beta)-like 1X-linked receptor 1	185.704	86.87	0.241		73.4884	65.726	0.036		35.8536	46.43	0.111		1820.04	33.5501
438974	CUTL1	Cut-like 1, CCAAT displacement protein (Drosophila)	159.65	95.91	0.31		59.8827	65.285	0.036		44.9722	79.81	0.111					CopyNumber	7q22.1	Locus1603	Iafrate et al. (2004) Redon et al. (2006)
439480	RBM5	RNA binding motif protein 5	145.236	117.34	0.379		56.8857	63.348	0.036		57.4818	70.79	0.111		236.048	33.2818
439481	SUPT4H1	Suppressor of Ty 4 homolog 1 (S. cerevisiae)	139.548	62.12	0.207		121.037	387.863	0		88.0898	67.88	0.222		169.243	40.8595		CopyNumber	17q22	Locus3047	Wong et al. (2007)
439548	FAM96A	Family with sequence similarity 96, member A	155.348	85.81	0.241		32.779	61.679	0.071		37.9274	64.75	0.222		1054.07	45.1552
439552	MAP2K3	Mitogen-activated protein kinase kinase 3	2617.77	147.47	0		97.318	95.864	0.071		229.487	79.88	0.111		6558.96	35.2388						Change of UniGene cluster to Hs.514012
439815	HBXIP	Hepatitis B virus x interacting protein	127.081	97.39	0.31		188.943	64.929	0.036		157.75	73.89	0		568.162	45.3377
440382	TRIM27	Tripartite motif-containing 27	155.326	68.54	0.172		80.6585	63.059	0		67.8404	45.41	0.111		163.596	26.3031
440544	CLIC4	Chloride intracellular channel 4	337.708	121.54	0.103		116.708	76.581	0		183.446	74.43	0.111		120.483	60.5052		CopyNumber	1p36.11	Locus0046	Mills et al. (2006)
440599	DDX1	DEAD (Asp-Glu-Ala-Asp) box polypeptide 1	433.829	283.3	0.103		194.201	545.853	0		639.75	338.15	0		377.402	37.6602
440604	PSMD7	Proteasome (prosome, macropain) 26S subunit, non-ATPase, 7 (Mov34 homolog)	156.068	77.17	0.138		99.1492	69.402	0		120.205	77.49	0.222		219.86	29.0831		CopyNumber	16q22.3	Locus2941	Redon et al. (2006) Wong et al. (2007)
440899	TTYH3	Tweety homolog 3 (Drosophila)	229.545	97.64	0.172		81.9675	108.09	0.036		90.6201	83.07	0.111		375.62	48.6347
440932	SEPT9	Septin 9	361.776	96.86	0.034		158.167	67.687	0		103.15	59.03	0.111		1062.06	42.6222		CopyNumber	17q25.2	Locus3077	Mills et al. (2006)
440960	RAD23A	RAD23 homolog A (S. cerevisiae)	214.379	69.61	0.207		56.9774	72.808	0.071		47.8119	52.64	0.111		258.651	30.6897		CopyNumber	19p13.13	Locus3220	Wong et al. (2007)
440961	CAST	Calpastatin	194.314	90.01	0.207		86.4275	70.304	0		77.6938	104.24	0		450.649	39.2762
441072	POLR2L	Polymerase (RNA) II (DNA directed) polypeptide L, 7.6kDa	225.444	138.68	0.379		278.782	127.501	0		185.743	85.71	0		731.127	33.8418		CopyNumber	11p15.5	Locus2200	Redon et al. (2006) Wong et al. (2007)
441550	ABHD12	Abhydrolase domain containing 12	215.472	106.7	0.241		69.22	76.058	0.036		56.5187	72.1	0.222		236.689	37.9882
442344	IRS2	Insulin receptor substrate 2	134.973	79.52	0.379		117.655	88.491	0.071		72.6614	94.29	0		207.029	63.1427		CopyNumber	13q33.3-13q34	Locus2880	Shaw-Smith et al. (2004)
442798	RNF10	Ring finger protein 10	210.726	75.43	0.103		80.3398	54.049	0.036		54.2609	57.73	0.222		231.34	26.385
443134	GBA2	Glucosidase, beta (bile acid) 2	132.851	60.27	0.379		64.5501	85.457	0.036		64.4435	87.35	0.222		198.904	27.1723
443379	PSMD11	Proteasome (prosome, macropain) 26S subunit, non-ATPase, 11	180.982	64.45	0.172		49.9842	72.916	0.071		67.8564	68.96	0.111		224.776	38.5412
443837	NPEPPS	Aminopeptidase puromycin sensitive	173.543	73.65	0.172		51.3843	77.545	0.071		46.3151	62.18	0.222		174.426	34.4291		CopyNumber	17q21.32	Locus3031	Sebat et al. (2004) Sharp et al. (2005) Locke et al. (2006) Redon et al. (2006)
443914	SOD1	Superoxide dismutase 1, soluble (amyotrophic lateral sclerosis 1 (adult))	341.057	88.95	0.103		267.67	58.758	0		247.639	46.39	0		1457.78	49.6827
444279	GPBP1	GC-rich promoter binding protein 1	132.979	56.92	0.241		63.1079	61.654	0		80.72	51.79	0.111		746.556	26.6035
444356	GRB2	Growth factor receptor-bound protein 2	167.919	61.94	0.172		146.513	57.165	0.036		92.2465	70.76	0.222		182.95	39.1247		CopyNumber	17q25.1	Locus3073	Wong et al. (2007)
444468	CTDSP1	CTD (carboxy-terminal domain, RNA polymerase II, polypeptide A) small phosphatase 1	187.591	76.37	0.241		92.8457	78.698	0		67.2624	84.13	0.111		310.399	27.5344
444472	SDHC	Succinate dehydrogenase complex, subunit C, integral membrane protein, 15 kDa	175.422	71.22	0.207		45.5082	73.191	0.071		54.8277	62.43	0.111		195.909	35.4964
444569	TMEM49	Transmembrane protein 49	212.583	83.31	0.241		197.093	110.591	0		189.12	138.53	0		519.718	46.0507
444673	CLPTM1L	CLPTM1-like	229.079	106.76	0.207		91.5612	71.141	0.036		92.4223	75.43	0.111		67.5178	34.6505
444724	AZI2	5-azacytidine induced 2	132.281	73.71	0.345		44.7433	59.506	0.036		21.2724	56.05	0.222		81.0234	40.0814
444818	CGGBP1	CGG triplet repeat binding protein 1	177.53	83.72	0.241		66.9035	72.478	0.071		40.5415	62.78	0.111		209.036	23.6539
444931	CRSP6	Cofactor required for Sp1 transcriptional activation, subunit 6, 77 kDa	88.7112	48.78	0.379		43.1388	61.838	0.071		30.5616	69.88	0.222		113.86	30.059
444969	MEMO1	Mediator of cell motility 1	96.5183	59.19	0.276		59.895	72.904	0.071		59.6821	83.21	0		136.348	35.349
444986	METAP2	Methionyl aminopeptidase 2	169.091	73.08	0.172		54.2452	81.88	0.071		31.6571	59.27	0.222		182.018	33.138
445081	OAF	OAF homolog (Drosophila)	113.214	58.71	0.345		57.7596	108.712	0.036		70.2756	132.55	0.222		544.37	97.39
445351	LGALS1	Lectin, galactoside-binding, soluble, 1 (galectin 1)	564.163	197.93	0.241		1304.52	153.112	0		1533.86	144.3	0.111		39.154	60.0552		CopyNumber	22q13.1	Locus3496	Redon et al. (2006)
445394	VPS29	Vacuolar protein sorting 29 (yeast)	276.969	108.32	0.138		82.0065	61.723	0		60.0486	68.24	0		1169.19	31.5406
445498	SNW1	SNW domain containing 1	143.706	69.55	0.138		43.677	69.468	0.071		37.5323	51.18	0.111		126.46	22.3012		CopyNumber	14q24.3	Locus2709	Redon et al. (2006)	Change of UniGene cluster to Hs.546550
445511	RIOK3	RIO kinase 3 (yeast)	110.916	105.7	0.379		54.4579	100.888	0.071		43.281	70.81	0.222		220.123	43.8619
445570	CD63	CD63 antigen (melanoma 1 antigen)	489.449	199.49	0.034		182.093	85.227	0		287.346	53.42	0		2381.68	28.4101
445803	DC2	DC2 protein	658.157	215.09	0.138		77.1484	90.034	0		123.832	68.8	0.111		1202.42	33.845
445893	KHDRBS1	KH domain containing, RNA binding, signal transduction associated 1	227.642	88.75	0.138		189.364	61.338	0.036		158.235	69.47	0		147.473	27.9907
445977	GTF3A	General transcription factor IIIA	160.664	73.81	0.172		82.0467	66.186	0.036		69.1005	64.2	0.111		644.285	43.5955
446017	WSB1	WD repeat and SOCS box-containing 1	239.911	93.71	0.276		231.332	76.506	0.036		155.504	54.07	0		397.348	48.3415
446091	WTAP	Wilms tumor 1 associated protein	119.703	95.46	0.379		83.4592	71.174	0.036		85.0223	65.59	0.111		941.228	28.0155		CopyNumber	6q25.3	Locus1460	Redon et al. (2006)
446123	CAPZA2	Capping protein (actin filament) muscle Z-line, alpha 2	370.834	95.48	0.138		88.073	64.84	0		57.0983	56.16	0.222		166.179	39.1589
446149	LDHB	Lactate dehydrogenase B	1544.78	120.53	0		250.907	93.311	0		369.445	112.87	0		1387.86	59.4497		CopyNumber	12p12.1	Locus2390	Wong et al. (2007)
446260	PSMA6	Proteasome (prosome, macropain) subunit, alpha type, 6	224.068	106.72	0.172		227.018	71.289	0		126.459	62.05	0.111		720.777	37.7163
446336	PXN	Paxillin	259.555	97.96	0.138		155.017	118.947	0		56.8963	54.31	0.111		182.902	31.0524
446345	FTH1	Ferritin, heavy polypeptide 1	2359.77	133.58	0.034		3636.5	75.64	0		2881.93	51.03	0
446414	CD47	CD47 antigen (Rh-related antigen, integrin-associated signal transducer)	165.593	95.67	0.31		83.1524	79.623	0.036		56.6461	96.5	0.111		83.5687	42.5495		Inversion	3q13.12	Locus0646	Tuzun et al. (2005)
446427	OAZ1	Ornithine decarboxylase antizyme 1	673.679	62.71	0.069		576.393	55.935	0		444.916	41.01	0		1860.94	22.0734		CopyNumber	19p13.3	Locus3199	Wong et al. (2007)
446445	YIF1A	Yip1 interacting factor homolog A (S. cerevisiae)	151.866	80.99	0.276		76.1694	117.635	0		85.1148	64.37	0.111		220.609	30.9062
446450	ITM2B	Integral membrane protein 2B	511.617	115.21	0.138		527.996	91.721	0		785.596	75.69	0		1838.91	35.6166
446574	TMSB10	Thymosin, beta 10	524.431	177.08	0.103		1381.46	101.449	0		1048.7	47.73	0.111		4295.62	48.2333
446588	RPS13	Ribosomal protein S13	183.34	95.13	0.345		603.817	74.061	0		514.966	50.47	0		10114.5	28.5628
446623	HNRPL	Heterogeneous nuclear ribonucleoprotein L	113.614	53.54	0.276		351.953	59.32	0		440.116	53.84	0		280.147	39.0938
446628	RPS4X	Ribosomal protein S4, X-linked	1285.06	89.84	0		2026.83	69.175	0		1715.03	60.31	0		4069.97	36.8683
446641	ARAF	V-raf murine sarcoma 3611 viral oncogene homolog	176.492	69.57	0.241		54.0848	74.66	0		70.7811	78.14	0		226.358	28.0531
446852	EIF3S6IP	Eukaryotic translation initiation factor 3, subunit 6 interacting protein	925.974	188.87	0.034		160.773	65.906	0.036		169.804	67.64	0		1472.64	39.2602		CopyNumber	22q13.1	Locus3496	Redon et al. (2006) Mills et al. (2006)
447477	ST13	Suppression of tumorigenicity 13 (colon carcinoma) (Hsp70 interacting protein)	272.293	141.17	0.103		139.877	59.671	0.036		112.12	53.27	0.222
447492	PGAM1	Phosphoglycerate mutase 1 (brain)	781.459	84.7	0.034		498.676	70.375	0		576.32	85.45	0.111		128.969	28.681
447547	VPS35	Hypothetical protein MGC34800	195.14	67.15	0.103		121.443	68.052	0.036		63.6481	59.13	0.222
448226	RPLP0	Ribosomal protein, large, P0	3809.2	75.92	0		1108.65	91.011	0		1605.76	74.12	0		1888.46	41.4689
448588	NGFRAP1	Nerve growth factor receptor (TNFRSF16) associated protein 1	218.086	83.14	0.31		364.7	89.267	0		289.588	98.53	0.222		1421.1	61.1538
448646	RPL27A	Ribosomal protein L27a	766.595	139.37	0.276		3106.03	106.733	0		2172.8	57.81	0
448879	LOC388344	similar to ribosomal protein L13	471.244	99.11	0.069		126.519	104.699	0.071		169.473	88.62	0
449114	HNRPC	Heterogeneous nuclear ribonucleoprotein C (C1/C2)	803.237	90.38	0.034		241.769	62.433	0		277.651	67.95	0.111		25.4713	56.8373
449171	HNRPK	Heterogeneous nuclear ribonucleoprotein K	403.792	69.9	0.034		266.349	78.632	0		672.77	37.65	0					CopyNumber	9q21.32	Locus1957	Redon et al. (2006)
454534	USF2	Upstream transcription factor 2, c-fos interacting	111.983	76.53	0.31		62.6186	72.76	0.036		51.6305	64.52	0.222		87.9733	34.3715		CopyNumber	19q13.12	Locus3247	Redon et al. (2006)
454699	IL6ST	Interleukin 6 signal transducer (gp130, oncostatin M receptor)	266.739	139.73	0.103		48.6777	69.315	0.071		522.931	101.8	0
456507	KIAA0319L	KIAA0319-like	131.446	85.77	0.241		73.3142	68.08	0.036		50.4683	65.93	0.222		358.158	38.2152
456557	C1orf164	chromosome 1 open reading frame 164	143.894	71.6	0.276		116.203	65.443	0.036		88.9876	75.61	0.222		120.229	30.514		CopyNumber	1p34.1	Locus0066	Wong et al. (2007)
458320	C3orf37	chromosome 3 open reading frame 37	170.489	148.07	0.31		35.8365	67.14	0.071		31.0033	50.77	0.222		136.025	27.8073
458358	TSPYL1	Squamous cell carcinoma antigen recognized by T cells 2	101.911	73.81	0.345		127.167	94.785	0.071		58.2116	86.21	0.222		256.394	41.0711
458414	IFITM1	Interferon induced transmembrane protein 1 (9-27)	278.306	223.88	0.345		119.422	135.423	0.036		193.991	95.48	0.222		1264.21	74.2923
458458	FAM108A1	Family with sequence similarity 108, member A1	149.765	96.59	0.276		93.5302	96.041	0		151.406	91.3	0									Change of UniGene cluster to Hs.465542 or Hs.653679
458747	ANP32A	Acidic (leucine-rich) nuclear phosphoprotein 32 family, member A	197.573	100.71	0.172		46.2997	58.823	0.036		95.4162	71.07	0.222		98.5297	30.7756
459106	AZIN1	Antizyme inhibitor 1	209.632	95.22	0.207		49.6057	67.414	0.036		30.937	43.03	0.222		350.684	35.8923
459149	BTBD1	BTB (POZ) domain containing 1	136.196	84.67	0.31		54.2129	77.242	0.071		63.9642	81.98	0.222		208.672	32.534
459174	FAM91A1	Family with sequence similarity 91, member A1	133.9	80.72	0.379		82.3502	64.839	0.071		65.8841	81.46	0.111		430.216	38.6062
459211	AKAP13	A kinase (PRKA) anchor protein 13	217.521	97.3	0.31		70.7708	74.243	0.071		63.934	96.88	0.111		121.401	39.401		CopyNumber	15q25.3	Locus2828	Mills et al. (2006)
459596	MPG	N-methylpurine-DNA glycosylase	110.088	94.77	0.241		78.8323	97.428	0.036		59.1717	70.19	0.111		97.9226	30.1564		CopyNumber	16p13.3	Locus2866	Redon et al. (2006) Simon-Sanchez et al. (2007)
459649	CLCN7	Chloride channel 7	161.095	107.31	0.207		57.885	98.218	0.071		74.7715	93.41	0.111		141.858	39.4724		CopyNumber	16p13.3	Locus2866	Wong et al. (2007) Simon-Sanchez et al. (2007)
459927	PTMA	Prothymosin, alpha (gene sequence 28)	1066.55	86.69	0		1205.32	87.229	0		2248.86	63.06	0		1030.19	45.5922		CopyNumber	2q37.1	Locus0507	Redon et al. (2006)
459940	LITAF	Lipopolysaccharide-induced TNF factor	184.7	98.75	0.069		118.465	87.154	0		129.673	70.79	0.222		677.27	59.8361
460238	SH3GLB2	SH3-domain GRB2-like endophilin B2	146.596	86.41	0.207		54.5836	100.063	0		31.1471	69.28	0		250.776	29.9379
460317	SETX	Senataxin	132.559	111.94	0.31		59.2245	72.751	0.036		35.7473	55.1	0.222		115.057	30.4142
460336	GGA2	Golgi associated, gamma adaptin ear containing, ARF binding protein 2	253.269	171.03	0.241		51.3056	67.688	0.071		40.6962	46.75	0		45.7886	44.8817
460468	XPO6	Exportin 6	212.841	80.39	0.172		58.3618	64.034	0.036		56.4223	63.75	0.111		230.882	23.3569		CopyNumber	16p11.2	Locus2900	Locke et al. (2006) Redon et al. (2006) Mills et al. (2006)
460499	ATXN2L	Ataxin 2-like	228.252	84.67	0.31		66.9513	92.605	0.071		48.974	54.21	0		37.4749	53.317		CopyNumber	16p11.2	Locus2900	Redon et al. (2006)
460574	LOC124446	Hypothetical protein BC017488	125.844	87.37	0.379		74.2836	83.012	0.071		78.4451	91.21	0.111		746.922	27.8268
460923	CNOT1	CCR4-NOT transcription complex, subunit 1	173.846	65.75	0.207		67.4539	71.506	0.036		28.166	61.28	0.222		152.22	22.6789		CopyNumber	16q21	Locus2926	Redon et al. (2006) Mills et al. (2006)
460929	GOT2	Glutamic-oxaloacetic transaminase 2, mitochondrial (aspartate aminotransferase 2)	397.621	79.42	0.103		126.694	96.276	0.071		141.872	83.05	0.111		370.865	56.547		CopyNumber	16q21	Locus2926	Redon et al. (2006)
460978	APPBP1	Amyloid beta precursor protein binding protein 1	133.673	64.71	0.241		46.4737	73.439	0.036		49.2544	81.01	0.222		250.197	31.677
461047	G6PD	Glucose-6-phosphate dehydrogenase	274.158	130.32	0.207		81.9381	103.472	0.071		67.5362	106.04	0.111		70.1215	87.6305
461131	CYB5B	Cytochrome b5 type B (outer mitochondrial membrane)	192.3	75.56	0.138		76.1197	122.978	0.036		127.617	157.34	0.222		76.6669	41.6098
461361	CFDP1	Craniofacial development protein 1	111.793	67.73	0.31		79.7878	78.496	0.036		30.759	40.03	0.222		174.778	41.8606		CopyNumber	16q23.1	Locus2944	Redon et al. (2006) Wong et al. (2007) Simon-Sanchez et al. (2007)
461379	GABARAPL2	GABA(A) receptor-associated protein-like 2	122.551	63.48	0.345		184.343	83.322	0		96.5211	91.91	0.111		641.265	33.2516
461722	TRAPPC2L	Trafficking protein particle complex 2-like	97.9127	62.09	0.379		78.8443	71.508	0		48.4777	53.92	0.111		186.989	29.5391		CopyNumber	16q24.3	Locus2971	Wong et al. (2007)
461777	CHMP1A	Chromatin modifying protein 1A	171.31	77.92	0.207		77.2347	79.865	0		81.5202	105.93	0.111									Change of UniGene cluster to Hs.589427
461896	CRK	V-crk sarcoma virus CT10 oncogene homolog (avian)	158.097	68.61	0.276		68.6516	75.468	0		126.022	74.34	0		134.804	28.0518
461925	RPA1	Replication protein A1, 70 kDa	160.133	72.42	0.103		83.7629	71.765	0		103.115	73.82	0.222		147.489	38.9491
462035	UBE2G1	Ubiquitin-conjugating enzyme E2G 1 (UBC7 homolog, yeast)	149.462	102.82	0.207		72.015	62.455	0		66.8453	67.94	0.111		216.512	26.3993		CopyNumber	17p13.2	Locus2983	Wong et al. (2007)
462086	RPAIN	RPA interacting protein	129.541	77.35	0.379		70.3885	56.547	0.036		58.3454	72.87	0.111		140.21	27.8163		Inversion	17p11.2	Locus2999	Tuzun et al. (2005)
462306	UBE2S	Ubiquitin-conjugating enzyme E2S	216.541	74.27	0.31		226.76	151.241	0.036		384.892	136.76	0.111		93.8861	42.3696
462316	TTC19	Hypothetical protein LOC125150	116.488	89.17	0.241		83.8371	52.499	0.036		45.9782	51.91	0		305.986	31.7775
462492	USP22	Ubiquitin specific peptidase 22	379.955	165.78	0.138		95.69	75.736	0		101.259	70.86	0.222		889.145	34.2988
462550	PIGS	Phosphatidylinositol glycan, class S	164.57	97	0.345		61.3642	77.591	0.036		37.839	47.17	0.111		481.279	40.1745
462956	PPARBP	PPAR binding protein	106.51	76.59	0.379		65.6467	121.128	0.071		41.5015	83.6	0.111		272.885	75.1285
462998	IGFBP4	Insulin-like growth factor binding protein 4	345.876	87.71	0.207		238.312	165.025	0		412.003	132.76	0.222		318.316	32.4343
463010	SMARCE1	SWI/SNF related, matrix associated, actin dependent regulator of chromatin, subfamily e, member 1	173.849	56.13	0.069		51.3411	74.651	0.036		48.2599	79.91	0		297.897	46.7696		CopyNumber	17q21.2	Locus3021	Redon et al. (2006)
463035	FKBP10	FK506 binding protein 10, 65 kDa	164.512	91.24	0.31		88.103	84.598	0.036		88.9626	78.41	0.222		29.5511	123.404
463041	RERE	Arginine-glutamic acid dipeptide (RE) repeats	200.182	92.99	0.276		112.05	60.04	0		61.7591	105.33	0.111		85.4068	37.3989		CopyNumber	1p36.23	Locus0024	Iafrate et al. (2004) Mills et al. (2006)
463059	STAT3	Signal transducer and activator of transcription 3 (acute-phase response factor)	205.741	114.93	0.207		286.52	99.582	0		97.2441	64.76	0		708.355	33.0404
463295	CDC27	Cell division cycle 27	115.34	79.5	0.31		47.8072	128.898	0		22.0146	67.66	0.222		89.26	24.0182		CopyNumber	17q21.32-17q21.31	Locus3030	Redon et al. (2006) Wong et al. (2007)
463506	AKAP1	A kinase (PRKA) anchor protein 1	124.111	52.64	0.345		401.265	144.876	0.036		69.5326	99.95	0		311.251	41.5742		CopyNumber	17q22	Locus3044	Mills et al. (2006)
463702	BCAS3	Breast carcinoma amplified sequence 3	98.8782	74.57	0.379		44.0789	182.823	0.071		17.7121	63.68	0.222		71.5126	32.1114
463797	MRTO4	mRNA turnover 4 homolog (S. cerevisiae)	142.197	59.85	0.276		48.5542	86.425	0.071		35.4952	77.38	0.222		60.876	56.5992
464071	PGD	Phosphogluconate dehydrogenase	338.785	85.7	0.138		159.655	87.706	0		221.392	89.76	0		219.071	81.15		CopyNumber	1p36.22	Locus0027	Redon et al. (2006)
464137	ACOX1	Acyl-Coenzyme A oxidase 1, palmitoyl	103.035	66.74	0.241		64.5707	80.941	0.036		49.3298	90.69	0		60.3657	44.165
464210	SYNGR2	Synaptogyrin 2	348.687	97.83	0.276		159.359	106.676	0		141.209	95.75	0.111		537.143	49.1722
464336	P4HB	Procollagen-proline, 2-oxoglutarate 4-dioxygenase (proline 4-hydroxylase), beta polypeptide (protein disulfide isomerase-associated 1)	859.737	89.54	0.069		354.483	99.043	0		283.742	88.39	0		2084.95	55.7069		CopyNumber	17q25.3	Locus3087	Wong et al. (2007)
464438	AGTRAP	Angiotensin II receptor-associated protein	117.547	68.62	0.379		100.584	107.95	0.036		166.401	112.66	0		98.9486	38.6935
464472	MRLC2	Myosin regulatory light chain MRLC2	233.355	102.5	0.034		303.549	95.86	0		207.875	42.93	0		1126.38	32.5417
464595	PPP4R1	Protein phosphatase 4, regulatory subunit 1	181.179	80.16	0.241		61.7098	58.979	0		59.0469	58.88	0.111		215.868	47.0747		CopyNumber	18p11.22	Locus3100	Wong et al. (2007)
464652	TNFSF5IP1	Tumor necrosis factor superfamily, member 5-induced protein 1	145.588	119.46	0.345		59.7291	61.771	0.036		54.9538	54.53	0.222		517.279	24.4249
464912	P15RS	Hypothetical protein FLJ10656	142.034	83.19	0.276		65.8748	70.388	0		76.4098	70.71	0.111		213.124	37.1269
465224	NARS	Asparaginyl-tRNA synthetase	220.96	70.84	0.103		91.3173	72.989	0.036		75.3567	57.77	0.222		700.569	30.4688
465374	EFHD2	EF-hand domain family, member D2	265.906	113.85	0.241		121.769	103.773	0.071		157.385	115.14	0		330.149	48.2221
465498	TXNL4A	Thioredoxin-like 4A	121.609	80.29	0.276		118.058	68.686	0		88.1572	71.12	0.111		400.876	28.3783
465529	MIDN	Midnolin	139.651	96.07	0.345		77.1922	122.886	0.036		107.981	78.16	0.111		288.267	45.9244		CopyNumber	19p13.3	Locus3198	Redon et al. (2006)
465543	BTBD2	BTB (POZ) domain containing 2	204.491	98.92	0.207		90.7094	63.885	0.071		84.6089	58.95	0.111		64.1871	57.7087
465627	MAP2K2	Mitogen-activated protein kinase kinase 2	154.586	85.81	0.31		176.08	70.887	0		133.95	67.91	0		301.845	37.1767		CopyNumber	19p13.3	Locus3205	Wong et al. (2007)
465645	C19orf10	Chromosome 19 open reading frame 10	204.932	79.48	0.276		122.808	77.439	0		75.7413	54.65	0		386.739	35.7768
465808	HNRPM	Heterogeneous nuclear ribonucleoprotein M	258.948	99.76	0.103		126.89	66.58	0		143.702	66.22	0.111		434.385	30.1909
465849	PIN1	Protein (peptidyl-prolyl cis/trans isomerase) NIMA-interacting 1	121.355	61.35	0.31		157.79	69.387	0		91.5476	80.1	0.111		44.4693	66.2093
465924	SDHB	Succinate dehydrogenase complex, subunit B, iron sulfur (Ip)	161.786	65.94	0.241		76.8027	84.066	0.036		50.1753	61.81	0.222		164.998	42.3535		CopyNumber	1p36.13	Locus0035	Redon et al. (2006) Wong et al. (2007)
466044	PKN1	Protein kinase N1	252.306	87.5	0.276		62.9587	72.792	0.036		84.2317	68.24	0.111		73.7815	52.3247		CopyNumber	19p13.12	Locus3223	Wong et al. (2007)
466088	TPM4	Tropomyosin 4	139.002	71.29	0.345		150.552	111.921	0		181.288	71.15	0.111		179.649	56.7169
466148	NR2F6	Nuclear receptor subfamily 2, group F, member 6	179.121	94.04	0.379		157.142	84.06	0		97.3417	76.06	0.111		203.634	72.9835
466471	GPI	Glucose phosphate isomerase	502.154	94.8	0.069		172.272	105.821	0		168.181	142.62	0		626.833	50.667
466693	SIRT2	Sirtuin (silent mating type information regulation 2 homolog) 2 (S. cerevisiae)	214.11	113.63	0.379		122.41	102.862	0		67.6012	126.08	0.222		176.696	34.3943
466766	LTBP4	Latent transforming growth factor beta binding protein 4	174.463	77.33	0.379		68.2563	118.351	0.036		34.4986	83.74	0.222		45.0779	45.7654
466775	SNRPA	Small nuclear ribonucleoprotein polypeptide A	196.945	63.74	0.138		58.125	79.828	0.036		68.6339	60.69	0.222		244.716	28.2319		CopyNumber	19q13.2	Locus3260	Wong et al. (2007)
467084	EIF4G3	Eukaryotic translation initiation factor 4 gamma, 3	102.77	64.71	0.31		58.3854	54.541	0.036		34.5881	66.69	0.222		99.9249	38.0935		CopyNumber	1p36.12	Locus0037	Mills et al. (2006)
467097	SNRP70	Small nuclear ribonucleoprotein 70 kDa polypeptide (RNP antigen)	294.476	80.04	0.103		100.152	76.097	0.036		128.679	86.64	0.111		397.828	35.8455		CopyNumber	19q13.33	Locus3276	Wong et al. (2007)
467192	PPP2R1A	Protein phosphatase 2 (formerly 2A), regulatory subunit A (PR 65), alpha isoform	475.554	80.67	0.069		102.671	73.993	0		138.333	71.24	0.111		315.894	28.7797
467279	LENG4	Leukocyte receptor cluster (LRC) member 4	315.236	116.72	0.31		169.432	53.136	0		77.6563	63.14	0.111		125.333	61.8223		CopyNumber	19q13.42	Locus3287	Redon et al. (2006)
467284	RPS9	Ribosomal protein S9	986.04	73.58	0.069		638.082	110.652	0.036		1280.99	75.58	0					CopyNumber	19q13.42	Locus3287	Redon et al. (2006)
467408	TRIM28	Tripartite motif-containing 28	715.333	79.78	0.138		235.853	83.162	0		325.756	90.96	0.111		393.317	76.7184
467637	CDC42	Cell division cycle 42 (GTP binding protein, 25 kDa)	158.071	97.05	0.138		282.309	49.676	0		192.262	43.69	0.111		218.918	31.7056		CopyNumber	1p36.12	Locus0039	Redon et al. (2006)
467696	HPCAL1	Hippocalcin-like 1	172.641	83.71	0.379		94.6885	92.215	0		54.7035	92.68	0.111		81.5605	46.1788
467701	ODC1	Ornithine decarboxylase 1	351.161	77.3	0.103		112.303	84.265	0.036		80.4963	96.79	0.222		611.365	76.9568
467807	LAPTM4A	Lysosomal-associated protein transmembrane 4 alpha	482.502	88.89	0.069		380.713	67.351	0		271.072	62.85	0		1249.38	26.1553
467824	PUM2	Pumilio homolog 2 (Drosophila)	153.256	86.5	0.207		60.013	65.402	0.036		37.4644	47.95	0.222		425.406	25.2223
467960	RAB10	RAB10, member RAS oncogene family	162.788	57.31	0.103		100.373	55.297	0.071		78.2526	53.53	0.222		1591.91	35.6758
468018	PPP1CB	Protein phosphatase 1, catalytic subunit, beta isoform	203.842	64.65	0.207		243.474	78.985	0		181.898	57.84	0.111		221.196	50.857
468415	PIGF	Phosphatidylinositol glycan, class F	150.013	71.46	0.241		85.6204	66.238	0.071		77.4825	62.56	0.111		149.978	25.3023		CopyNumber	2p21	Locus0325	Redon et al. (2006)
468442	CALM2	Calmodulin 2 (phosphorylase kinase, delta)	1841.31	235.41	0		448.88	60.353	0		431.373	47.5	0		3361.97	24.7924
468760	AFTPH	Aftiphilin	93.2487	61.52	0.31		56.1933	79.053	0.036		31.54	72.64	0.111		405.115	28.0574						Change of UniGene cluster to Hs.655167
469022	DGUOK	Deoxyguanosine kinase	116.262	75.71	0.241		55.3307	70.817	0.071		71.8207	59.11	0.111		223.868	28.0222
469171	C1orf160	Chromosome 1 open reading frame 160	116.048	66.17	0.172		59.4684	71.16	0.071		32.9168	79.8	0.222		196.569	24.1098
469331	STARD7	START domain containing 7	312.839	91.19	0.138		3007.75	87.593	0		191.434	51.78	0.111		1314.48	35.6365		CopyNumber	2q11.2	Locus0378	Wong et al. (2007)
469820	RALB	V-ral simian leukemia viral oncogene homolog B (ras related; GTP binding protein)	125.955	59.65	0.379		51.6769	71.705	0		38.7027	85.72	0.222		246.695	30.9513		CopyNumber	2q14.2	Locus0402	Wong et al. (2007)
469863	YWHAZ	Tyrosine 3-monooxygenase/tryptophan 5-monooxygenase activation protein, zeta polypeptide	385.887	74.53	0.034		262.564	57.978	0		457.074	59.63	0
469925	FAM128B	Family with sequence similarity 128, member B	157.809	62.74	0.345		481.469	77.874	0		361.732	80.7	0		456.733	35.8077		CopyNumber	2q14.3-2q21.1	Locus0410	Sebat et al. (2004) Redon et al. (2006)
469970	SFRS4	Splicing factor, arginine/serine-rich 4	134.13	54.16	0.31		62.811	76.119	0		60.0333	58.11	0		250.415	21.6894
470091	YWHAE	Tyrosine 3-monooxygenase/tryptophan 5-monooxygenase activation protein, epsilon polypeptide	330.873	97.7	0.069		590.761	62.783	0		636.639	72.45	0
470233	ARL5A	ADP-ribosylation factor-like 5A	137.427	81.25	0.345		39.5667	104.744	0.071		31.0401	74.54	0.111		227.416	28.8469
470417	PEF1	Penta-EF-hand domain containing 1	144.07	63.57	0.241		62.8482	65.732	0		36.1583	73	0.222		240.631	29.8974		CopyNumber	1p35.2-1p35.1	Locus0053	Redon et al. (2006)
470477	PTP4A2	Protein tyrosine phosphatase type IVA, member 2	163.449	69.99	0.103		138.21	78.558	0		176.134	76.36	0		704.612	35.8169		CopyNumber	1p35.2-1p35.1	Locus0053	Redon et al. (2006)
470577	EIF2S2	Eukaryotic translation initiation factor 2, subunit 2 beta, 38 kDa	175.545	98.23	0.379		164.478	112.625	0		64.2538	63.02	0
470588	KPNA6	Karyopherin alpha 6 (importin alpha 7)	105.073	66.63	0.207		91.2252	62.13	0		49.8304	47.08	0.222		38.3924	32.846
470943	STAT1	Signal transducer and activator of transcription 1, 91 kDa	203.996	91.39	0.207		99.0426	79.988	0.036		73.3464	126.49	0.222		655.853	58.9113
471011	SF3B1	Splicing factor 3b, subunit 1, 155 kDa	171.223	65.74	0.276		54.2689	67.045	0.071		67.2535	53.93	0.222		121.322	42.552
471104	NOP5/NOP58	Nucleolar protein NOP5/NOP58	119.954	77.84	0.207		107.798	89.451	0		149.189	59.04	0.111		602.323	48.5587
471207	NDUFS1	NADH dehydrogenase (ubiquinone) Fe-S protein 1, 75 kDa (NADH-coenzyme Q reductase)	152.752	64.26	0.207		53.2733	63.607	0.071		49.2937	54.88	0.222		136.914	52.1878
471441	PSMB2	Proteasome (prosome, macropain) subunit, beta type, 2	160.023	84.75	0.207		132.081	78.017	0		176.651	89.29	0.111		498.867	39.7158
471461	ACSL3	Acyl-CoA synthetase long-chain family member 3	143.25	48.15	0.207		55.5596	73.532	0.071		32.4297	58.01	0.222		196.757	59.7191
471593	CAB39	Calcium binding protein 39	125.471	90.94	0.276		71.6155	53.91	0.071		36.6411	49.61	0.222		288.927	31.859
471768	STK40	Serine/threonine kinase 40	150.573	81.43	0.31		76.0131	90.759	0.071		70.6764	83.24	0.111		111.266	42.6017		CopyNumber	1p34.3	Locus0057	Redon et al. (2006)
471818	CAPRIN1	Cell cycle associated protein 1	233.389	93.24	0.069		48.7516	63.329	0.071		35.6885	55.32	0.111		1268.99	34.7775
471851	HDLBP	High density lipoprotein binding protein (vigilin)	770.407	90.63	0.034		284.447	70.384	0		115.851	67.87	0.111		499.38	30.0389
471873	DTYMK	Deoxythymidylate kinase (thymidylate kinase)	151.554	81.98	0.276		61.0593	109.744	0.071		97.7512	113.82	0.111		48.6161	53.922
471933	FKBP1A	FK506 binding protein 1A, 12 kDa	284.051	83.21	0.138		166.798	63.179	0		202.14	53.09	0		624.426	29.3572
471975	C20orf116	Chromosome 20 open reading frame 116	168.092	95.6	0.379		46.798	70.451	0.071		36.4831	73.24	0.222		242.797	24.1339		CopyNumber	20p13	Locus3306	Wong et al. (2007)
472010	PRNP	Prion protein (p27-30) (Creutzfeld-Jakob disease, Gerstmann-Strausler-Scheinker syndrome, fatal familial insomnia)	151.216	82.78	0.276		217.32	105.001	0		67.841	111.58	0.222		155.711	45.2944
472024	C20orf30	Chromosome 20 open reading frame 30	180.503	82.62	0.138		87.8217	64.214	0.036		69.7001	48.63	0.111		1913.94	28.0554
472031	UBE2D3	Ubiquitin-conjugating enzyme E2D 3 (UBC4/5 homolog, yeast)	305.382	72.17	0.069		161.407	59.043	0		211.667	50.43	0.111					CopyNumber	4q24	Locus0915	Redon et al. (2006)
472038	UTP11L	UTP11-like, U3 small nucleolar ribonucleoprotein, (yeast)	116.49	107.41	0.379		46.159	67.259	0.071		32.1677	50.19	0.111		123.01	32.3632
472056	SYNCRIP	Synaptotagmin binding, cytoplasmic RNA interacting protein	198.014	71.24	0.103		97.3012	68.888	0.036		112.967	60.49	0.111
472119	MKKS	McKusick-Kaufman syndrome	110.699	82.99	0.276		43.0095	66.763	0.071		31.8591	112.28	0.222		139.918	34.8259
472185	NDUFS5	NADH dehydrogenase (ubiquinone) Fe-S protein 5, 15 kDa (NADH-coenzyme Q reductase)	317.847	115.06	0.172		175.838	78.245	0		242.117	90.19	0		1069.96	32.5648
472213	RRBP1	Ribosome binding protein 1 homolog 180 kDa (dog)	194.552	81.99	0.276		81.6289	95.798	0.071		41.7411	48.04	0.111		48.9024	42.307
472330	C20orf3	Chromosome 20 open reading frame 3	210.618	71.28	0.345		111.23	96.951	0.036		69.7588	90.01	0.111		465.487	45.064
472475	MACF1	Glycine-rich protein (GRP3S)	170.835	81.77	0.31		117.243	69.13	0		78.2843	70.3	0		139.488	37.177
472535	AURKAIP1	Aurora kinase A interacting protein 1	236.275	92.32	0.345		87.411	99.641	0.071		77.9034	44.78	0.222		199.935	32.4997		CopyNumber	1p36.33	Locus0002	Redon et al. (2006)	Change of UniGene cluster to Hs.632515 or Hs.658138
472558	ERGIC3	ERGIC and golgi 3	273.224	82.09	0.138		150.935	74.335	0		132.04	58.7	0		639.308	31.6401
472651	BLCAP	Bladder cancer associated protein	174.08	74.85	0.241		69.646	79.843	0		36.6473	74.11	0.222		314.392	34.6901
472737	TOP1	Topoisomerase (DNA) I	145.066	71.88	0.31		79.6171	61.991	0.071		43.9934	48.64	0.222		363.101	33.7382		CopyNumber	20q12	Locus3378	Wong et al. (2007)
473296	TPD52L2	Tumor protein D52-like 2	198.423	74.39	0.172		87.5135	84.7	0		63.1933	58.7	0.222		168.825	41.413		CopyNumber	20q13.33	Locus3420	Locke et al. (2006)
473583	YBX1	Y box binding protein 1	706.533	98.38	0.034		340.357	80.461	0		514.267	77.95	0		1676.15	36.7695
473648	GART	Phosphoribosylglycinamide formyltransferase, phosphoribosylglycinamide synthetase, phosphoribosylaminoimidazole synthetase	159.98	70.49	0.138		51.9761	73.172	0.036		64.5977	71.35	0.222		102.025	32.419
473721	SLC2A1	Solute carrier family 2 (facilitated glucose transporter), member 1	496.753	142.19	0.345		157.659	128.815	0		134.232	123.75	0.111		33.2314	53.1903
473761	RTN3	Reticulon 3	222.453	76.58	0.103		160.892	72.573	0		132.688	52.87	0.111		657.849	38.6511
473788	OTUB1	OTU domain, ubiquitin aldehyde binding 1	235.084	75.48	0.207		93.0892	64.692	0		111.639	71.83	0.222		157.284	26.2384
474005	SUMO3	SMT3 suppressor of mif two 3 homolog 3 (yeast)	224.134	104.97	0.138		71.568	61.861	0		75.3385	61.4	0.111		478.664	29.3925
474010	PTTG1IP	Pituitary tumor-transforming 1 interacting protein	472.393	85.43	0.138		111.37	78.807	0		59.7629	58.87	0.222		891.192	36.4534
474053	COL6A1	Collagen, type VI, alpha 1	240.212	60.68	0.345		421.26	147.506	0		499.17	168.59	0.222		29.7014	60.8984
474083	B4GALT2	UDP-Gal:betaGlcNAc beta 1,4- galactosyltransferase, polypeptide 2	118.566	65.47	0.345		74.486	72.19	0.036		75.462	78.1	0.111		114.78	33.5982
474213	UFD1L	Ubiquitin fusion degradation 1 like (yeast)	117.123	72.56	0.276		42.38	79.937	0		36.2678	50.63	0.222		196.385	29.0831
474584	AKR1A1	Aldo-keto reductase family 1, member A1 (aldehyde reductase)	216.032	70.29	0.138		94.4212	80.615	0.071		112.698	73.66	0		162.312	31.8904
474643	C22orf28	Chromosome 22 open reading frame 28	331.665	109.8	0.138		100.93	74.6	0		58.1164	75.67	0.222		795.967	39.5709		CopyNumber	22q12.3	Locus3485	Simon-Sanchez et al. (2007)
474751	MYH9	Myosin, heavy polypeptide 9, non-muscle	426.571	109.52	0.069		127.266	97.069	0		78.9416	84.91	0.222		372.662	35.975		CopyNumber	22q12.3	Locus3492	Wong et al. (2007)
474833	CSNK1E	Casein kinase 1, epsilon	193.489	86.78	0.138		68.928	89.248	0.036		58.5891	72.73	0.111		237.537	48.09
474914	RUTBC3	RUN and TBC1 domain containing 3	190.232	157.68	0.345		74.0589	69.405	0.036		62.0919	108.62	0.111		72.3211	40.9577
474938	SLC25A17	Solute carrier family 25 (mitochondrial carrier; peroxisomal membrane protein, 34 kDa), member 17	113.699	81.93	0.345		33.7367	60.885	0.036		23.4557	63.42	0.222		59.3496	36.4529
474949	RBX1	Ring-box 1	145.547	82.29	0.241		69.8658	73.506	0.036		92.7483	72.43	0.111		309.307	39.9507
474982	ACO2	Aconitase 2, mitochondrial	307.042	91.01	0.034		105.233	85.981	0		78.1861	80.45	0.111		320.536	79.0118		CopyNumber	22q13.2	Locus3503	Wong et al. (2007)
475125	ATXN10	Ataxin 10	198.536	95.44	0.172		118.305	207.119	0		64.6758	86.52	0.222		119.701	27.0129
475319	LRRFIP2	Leucine rich repeat (in FLII) interacting protein 2	104.345	72.12	0.31		69.0396	67.489	0.036		43.0067	77.46	0.222		62.0758	33.3226
475382	MTMR14	Myotubularin related protein 14	149.467	83.39	0.172		114.624	139.32	0.036		33.0894	54.6	0.222		133.664	23.6413
475392	TMEM111	Transmembrane protein 111	136.124	88.37	0.379		46.8864	65.468	0.036		34.1795	68.93	0.222		258.783	29.2672
475663	RAB5A	RAB5A, member RAS oncogene family	119.697	91.27	0.241		74.6927	63.615	0		53.9159	65.4	0.111		432.723	25.2108
475733	TOP2B	Topoisomerase (DNA) II beta 180 kDa	180.06	113.03	0.172		121.721	81.208	0.036		146.306	89.3	0.222		173.942	39.0187
475812	STT3B	STT3, subunit of the oligosaccharyltransferase complex, homolog B (S. cerevisiae)	108.242	76.02	0.31		55.5566	68.937	0.071		52.8873	70.48	0.222		1013.17	36.0231
476018	CTNNB1	Catenin (cadherin-associated protein), beta 1, 88 kDa	138.213	58.2	0.31		215.938	69.793	0		149.536	73.93	0		200.35	60.2185
476033	TXNDC12	Thioredoxin domain containing 12 (endoplasmic reticulum)	146.565	70.89	0.172		52.9044	64.7	0		34.5263	60.01	0.111		864.119	31.6624		CopyNumber	1p32.3	Locus0071	Wong et al. (2007)
476179	SMARCC1	SWI/SNF related, matrix associated, actin dependent regulator of chromatin, subfamily c, member 1	171.162	127.75	0.138		91.0611	79.604	0		59.3004	85.57	0.111		194.123	38.588		CopyNumber	3p21.31	Locus0580	Tuzun et al. (2005) Mills et al. (2006)
476221	IHPK2	Inositol hexaphosphate kinase 2	145.261	55.31	0.241		77.6157	67.546	0		66.7959	51.17	0.222		603.052	35.3481
476231	IMPDH2	IMP (inosine monophosphate) dehydrogenase 2	1006.91	110.38	0.034		120.621	80.659	0		113.215	65.22	0.111		228.305	24.2657
476308	ALAS1	Aminolevulinate, delta-, synthase 1	132.819	82.5	0.345		50.4324	72.233	0		22.5033	50.59	0.222		178.945	107.933		CopyNumber	3p21.1	Locus0590	Wong et al. (2007)
476365	SCP2	Sterol carrier protein 2	690.557	180.11	0.276		125.139	67.352	0.036		87.651	77.78	0.111		406.185	49.0243		CopyNumber	1p32.3	Locus0073	Redon et al. (2006)
476448	FLNB	Filamin B, beta (actin binding protein 278)	189.01	103.49	0.31		56.2872	82.542	0.036		26.0893	48.03	0.111		273.209	70.6314
476706	MRPL37	Mitochondrial ribosomal protein L37	249.659	66.27	0.172		97.0329	89.821	0		112.581	110.62	0.222		81.2178	37.199
476930	CHMP2B	Chromatin modifying protein 2B	143.221	100.41	0.31		73.5426	58.532	0		66.7987	47.34	0.111		174.858	28.5197
477157	DULLARD	Dullard homolog (Xenopus laevis)	158.367	96.36	0.103		97.3013	67.074	0		152.229	52.84	0.111
477789	ATP1B3	ATPase, Na+/K+ transporting, beta 3 polypeptide	167.451	84.6	0.138		135.935	79.836	0		117.567	72.54	0.222		721.274	53.902
477892	GYG1	Glycogenin 1	151.916	63.62	0.345		54.2187	78.361	0.036		57.2542	57.97	0.222		310.075	37.4913
478000	MBNL1	Muscleblind-like (Drosophila)	304.133	90.08	0.241		61.181	64.583	0.071		50.4848	78.17	0.111		341.673	50.9439		CopyNumber	3q25.2	Locus0695	Iafrate et al. (2004)
478044	PA2G4	Proliferation-associated 2G4, 38 kDa	460.097	87.56	0.103		157.676	91.754	0		243.914	67.91	0
478553	EIF4A2	Eukaryotic translation initiation factor 4A, isoform 2	403.206	91.85	0.069		357.467	71.734	0		280.28	57.47	0		1815.88	27.227		CopyNumber	3q27.3	Locus0735	Redon et al. (2006)
479208	FBXL5	F-box and leucine-rich repeat protein 5	140.68	84.67	0.276		55.9715	70.674	0.036		49.828	85.49	0.222		273.642	45.064		CopyNumber	4p15.33-4p15.32	Locus0780	Redon et al. (2006) Mills et al. (2006)
479264	LAP3	Leucine aminopeptidase 3	140.156	84.68	0.241		106.907	90.307	0.036		53.6789	100.71	0.222		408.079	53.7803		CopyNumber	4p15.32	Locus0782	Redon et al. (2006) Mills et al. (2006)
479634	SLC30A9	Solute carrier family 30 (zinc transporter), member 9	123.905	63.55	0.379		75.3169	68.032	0.036		41.6564	53.9	0		172.967	40.2833		CopyNumber	4p13	Locus0831	Mills et al. (2006)
479693	SFRS11	Splicing factor, arginine/serine-rich 11	189.387	69.99	0.172		199.968	56.376	0		130.062	53.34	0.111		284.385	38.7032
479728	GAPDH	Glyceraldehyde-3-phosphate dehydrogenase	7330.72	80.18	0		3167.05	83.619	0		3178.15	102.5	0		4934.56	42.8561		CopyNumber	12p13.31	Locus2368	Redon et al. (2006)
479747	BCAR1	Breast cancer anti-estrogen resistance 1	183.081	85.45	0.31		58.3169	70.99	0.036		64.3826	45.15	0.222		7.49848	52.6657		Inversion CopyNumber	16q23.1	Locus2943	Tuzun et al. (2005) Wong et al. (2007)
479814	POLR2B	Polymerase (RNA) II (DNA directed) polypeptide B, 140 kDa	170.3	62.57	0.31		102.916	68.895	0.071		58.1753	86.26	0.111		282.681	26.0364
480073	HNRPD	Heterogeneous nuclear ribonucleoprotein D (AU-rich element RNA binding protein 1, 37 kDa)	229.015	68.01	0.103		241.333	71.322	0.036		300.482	64.32	0		630.708	24.0505
480311	PDLIM5	PDZ and LIM domain 5	273.245	235.65	0.241		95.2145	89.147	0.036		59.3958	90.37	0.222		67.7633	39.3769
480465	SCYE1	Small inducible cytokine subfamily E, member 1 (endothelial monocyte-activating)	107.391	55.27	0.276		55.3917	68.485	0.036		34.9639	55.94	0.111		256.721	29.2796
480653	ANXA5	Annexin A5	303.595	104.16	0.069		169.774	90.519	0		190.629	63.63	0.222		682.675	41.4987
481571	UQCRH	Similar to Ubiquinol-cytochrome C reductase complex 11 kDa protein, mitochondrial precursor (Mitochondrial hinge protein) (Cytochrome C1, nonheme 11 kDa protein) (Complex III subunit VIII)	229.544	102.84	0.138		431.877	70.576	0		535.041	63.11	0		1077.46	44.1585
481720	MYO10	Myosin X	140.501	130.53	0.31		91.7522	79.795	0.036		93.1074	81.12	0.222		200.716	60.4138
481898	CCBL2	Cysteine conjugate-beta lyase 2	134.411	54.32	0.31		48.6295	73.184	0		50.5035	72.53	0.111		147.394	32.0805		CopyNumber	1p22.2	Locus0109	Redon et al. (2006)
482144	RPL26	Similar to 60S ribosomal protein L26	447.429	95.3	0.034		699.366	85.86	0		471.965	66.5	0
482363	SLC30A5	Solute carrier family 30 (zinc transporter), member 5	78.2962	56.98	0.379		57.4628	60.861	0		36.2242	51.54	0.222		233.087	31.5077
482526	TINP1	TGF beta-inducible nuclear protein 1	121.523	61.06	0.241		173.994	63.937	0		168.031	60.84	0		627.833	38.9235
482868	KIAA0372	KIAA0372	126.073	60.99	0.241		71.1252	62.262	0		47.358	57.55	0.111		85.8294	30.5401
483036	PJA2	Praja 2, RING-H2 motif containing	158.617	65.91	0.276		72.4762	86.033	0.071		34.0609	72.88	0.222		186.717	49.9302
483067	C5orf13	Chromosome 5 open reading frame 13	318.123	190.12	0.379		195.113	195.809	0		113.051	119.75	0.222		107.963	48.7543
483305	HINT1	Histidine triad nucleotide binding protein 1	236.403	118.42	0.207		113.378	77.803	0		53.7962	57.74	0.222		1552.44	38.449		CopyNumber	5q31.1	Locus1221	Redon et al. (2006)
483408	PPP2CA	Protein phosphatase 2 (formerly 2A), catalytic subunit, alpha isoform	230.501	94.12	0.138		105.323	59.583	0		101.174	58.25	0.222		332.913	23.5083
483454	CNN3	Calponin 3, acidic	211.926	89.89	0.207		399.334	95.378	0		276.294	56.43	0.222		240.022	66.6647
483486	JMJD1B	Jumonji domain containing 1B	107.121	52.95	0.31		64.5773	70.293	0.071		53.2086	62	0.111		273.507	21.4987
484138	FBXW11	F-box and WD-40 domain protein 11	117.635	68.5	0.379		109.272	135.133	0.071		55.9447	56.87	0.222		135.741	33.0342		CopyNumber	5q35.1	Locus1257	Mills et al. (2006)
484188	ATP6V0E1	ATPase, H+ transporting, lysosomal 9kDa, V0 subunit e1	159.097	68.32	0.138		71.5391	89.138	0.071		98.1401	90.97	0.111		1025.85	27.8413		CopyNumber	5q35.2	Locus1260	Mills et al. (2006)
484242	UBXD8	UBX domain containing 8	125.979	75.93	0.207		66.507	68.776	0		36.9732	64.48	0.222		152.495	26.3567
484288	DDX41	DEAD (Asp-Glu-Ala-Asp) box polypeptide 41	214.129	74.98	0.138		47.6992	72.095	0		44.273	51.35	0.222		205.621	31.9856
484363	RNF130	Ring finger protein 130	97.6451	67.32	0.138		111.912	74.189	0		128.945	71.4	0		135.921	30.5504
484551	CPM	Carboxypeptidase M	186.278	78.16	0.31		71.1417	83.814	0.071		34.9971	75.65	0.111
484813	DEK	DEK oncogene (DNA binding)	260.768	83.22	0.172		114.271	92.282	0.071		140.15	85.01	0.222		357.478	42.7482
485155	RPL35	Ribosomal protein L35	281.043	111.39	0.172		1995.97	104.91	0		1053.71	62.95	0		233.33	38.8602
485195	SORT1	Sortilin 1	150.823	80.52	0.345		91.7246	72.458	0.036		32.3287	115.62	0.222		98.6136	44.7363
485246	PSMA5	Proteasome (prosome, macropain) subunit, alpha type, 5	164.315	83.49	0.207		72.9867	89.003	0.036		63.9937	82.34	0.222		305.162	41.6051
485262	MTCH1	Mitochondrial carrier homolog 1 (C. elegans)	364.718	91.85	0.103		222.017	65.942	0		121.079	68.51	0.111		1132.47	23.1009
485365	AHCYL1	S-adenosylhomocysteine hydrolase-like 1	182.575	61.85	0.207		87.9799	89.214	0.036		50.621	83.69	0.222		24.2957	39.2321
485616	DST	Dystonin	144.431	74.83	0.276		159.145	118.443	0.036		54.6214	126.87	0.222		202.892	41.1512
486542	BCLAF1	BCL2-associated transcription factor 1	184.759	58.42	0.207		57.114	66.699	0.036		40.9528	55.22	0.111		532.517	25.9718
487027	VIL2	Villin 2 (ezrin)	228.594	71.02	0.138		203.461	102.664	0.036		172.513	92.92	0		456.542	51.7717
487054	TCP1	T-complex 1	209.76	78.62	0.138		162.698	83.584	0		196.989	81.02	0.111		96.629	32.9963		CopyNumber	6q25.3	Locus1460	Redon et al. (2006)
487635	BZW2	Basic leucine zipper and W2 domains 2	250.312	146.18	0.172		96.1143	90.09	0.036		87.1255	86.36	0.111		418.485	59.4488
487774	HNRPA2B1	Heterogeneous nuclear ribonucleoprotein A2/B1	218.527	87.55	0.103		476.185	69.592	0		441.109	76.24	0		858.139	28.904
488171	NUDCD3	NudC domain containing 3	607.735	183.5	0.034		2935.95	78.735	0		1889.5	43.31	0		205.877	23.9819
488181	OGDH	Oxoglutarate (alpha-ketoglutarate) dehydrogenase (lipoamide)	245.899	110.9	0.207		93.5537	66.181	0		72.8218	72.57	0.111		150.837	51.0934
488307	ECOP	EGFR-coamplified and overexpressed protein	151.474	75.46	0.345		105.703	118.689	0		40.9763	83.43	0.222		116.627	31.6617
488478	C7orf42	Chromosome 7 open reading frame 42	151.658	70.9	0.207		70.5336	63.311	0		60.3124	56.88	0.222		531.39	27.8932		CopyNumber	7q11.21-7q11.22	Locus1563	Redon et al. (2006)
488671	BAZ1B	Bromodomain adjacent to zinc finger domain, 1B	114.544	65.2	0.207		97.8743	63.516	0		66.9947	86.38	0.222		146.221	35.88		CopyNumber	7q11.23-7q11.22	Locus1569	Redon et al. (2006)
489207	ASNS	Asparagine synthetase	262.061	124.38	0.172		159.976	229.582	0.036		95.9606	93.07	0		100.245	84.1878		CopyNumber	7q21.3	Locus1596	Redon et al. (2006)
489284	ARPC1B	Actin related protein 2/3 complex, subunit 1B, 41 kDa	555.076	109.32	0.103		249.256	174.122	0		270.092	108.06	0.111		502.473	67.4098		CopyNumber	7q22.1	Locus1597	Wong et al. (2007)
489287	CPSF4	Cleavage and polyadenylation specific factor 4, 30 kDa	171.761	69.89	0.172		88.3583	72.561	0		89.2229	87.25	0.111		137.896	40.4734		CopyNumber	7q22.1	Locus1597	Wong et al. (2007)
489336	SYAP1	Synapse associated protein 1, SAP47 homolog (Drosophila)	126.095	45.09	0.31		51.6978	73.395	0.036		29.1396	50.97	0.222		434.698	40.3514
489615	PBEF1	Pre-B-cell colony enhancing factor 1	211.668	111.85	0.276		110.093	157.525	0		87.65	120.96	0.111		238.128	62.5375
490203	CALD1	Caldesmon 1	242.445	103.25	0.207		84.0504	94.976	0		149.765	111.35	0.222		71.1445	35.4772
490394	SSBP1	Single-stranded DNA binding protein 1	444.276	309.52	0.241		86.7021	80.082	0.036		124.86	65.68	0		343.687	34.1242
490415	ZYX	Zyxin	259.67	90.01	0.138		278.364	84.594	0		165.377	70.44	0.111		321.855	40.1727
490745	DNAJB6	DnaJ (Hsp40) homolog, subfamily B, member 6	182.258	74.39	0.103		170.333	67.845	0		174.035	73.05	0.111		107.469	33.3344
490795	FAM62B	Family with sequence similarity 62 (C2 domain containing) member B	256.807	139.32	0.276		67.4806	84.721	0.036		61.567	91.56	0.222		366.952	44.623
490874	MTX1	Metaxin 1	139.519	83.02	0.31		62.5667	71.638	0.071		51.5025	59.92	0.222		199.274	40.4911		CopyNumber	1q22	Locus0160	Redon et al. (2006) Wong et al. (2007)
491336	ELP3	Elongation protein 3 homolog (S. cerevisiae)	98.379	59.66	0.379		43.042	79.855	0.071		26.6744	61.36	0.222		59.4489	31.6883
491359	LMNA	Lamin A/C	797.111	108.53	0.138		415.193	117.62	0		444.58	141.63	0		144.603	37.9464
491440	PPP2CB	Protein phosphatase 2 (formerly 2A), catalytic subunit, beta isoform	146.896	77.42	0.276		218.31	83.995	0		127.988	68.91	0.111		584.733	41.6019
491494	CCT3	Chaperonin containing TCP1, subunit 3 (gamma)	1152.31	109.73	0.034		207.967	76.88	0		179.06	70.15	0.111		578.567	38.6855
491597	VDAC3	Voltage-dependent anion channel 3	189.104	60.03	0.207		82.3982	68.899	0.071		78.657	71.01	0.111		47.7303	29.9098
491695	UBE2V2	Ubiquitin-conjugating enzyme E2 variant 2	1324.03	205.58	0.276		58.7767	61.098	0.036		47.6584	66.95	0.111		115.132	36.1305		CopyNumber	8q11.21	Locus1744	Redon et al. (2006)
491745	TCEA1	Transcription elongation factor A (SII), 1	180.171	63.49	0.241		69.3557	79.231	0.036		91.4317	97.21	0.222		517.814	34.0191		CopyNumber	8q11.23	Locus1756	Redon et al. (2006)
491988	TRAM1	Translocation associated membrane protein 1	151.742	62.44	0.172		147.671	80.068	0.036		148.339	53.25	0		761.266	37.0527
492236	WDR42A	WD repeat domain 42A	135.633	62.96	0.31		61.9395	58.47	0.071		53.2288	50.26	0.111		378.809	31.3812
492314	LAPTM4B	Lysosomal associated protein transmembrane 4 beta	315.848	98.92	0.138		124.297	134.127	0		280.469	119.64	0.111		867.006	82.5576
492445	UBR5	Ubiquitin protein ligase E3 component n-recognin 5	133.587	70.25	0.345		51.3156	79.936	0.071		34.0697	68.47	0.222		235.182	33.3202						Change of UniGene cluster to Hs.591856
492599	EIF3S3	Eukaryotic translation initiation factor 3, subunit 3 gamma, 40 kDa	457.438	91.86	0.069		165.207	63.865	0		104.229	64.07	0.222		1025.28	42.7522
492805	NMD3	NMD3 homolog (S. cerevisiae)	154.693	68.25	0.276		64.9857	98.493	0.071		45.4108	54.06	0.222		714.353	33.6232						Change of UniGene cluster to Hs.656143
493362	AK3L1	Adenylate kinase 3	138.217	63.01	0.241		49.7482	78.528	0.036		36.0005	66.4	0.111		1207.36	49.2201
493750	WDR40A	WD repeat domain 40A	158.947	64.13	0.345		28.5774	62.059	0.036		19.0559	55.52	0.222		369.946	32.3803
494173	ANXA1	Annexin A1	663.714	206.4	0.138		439.063	148.418	0		295.6	110.96	0.111		876.154	113.526
494419	LAMP1	Lysosomal-associated membrane protein 1	278.298	123.84	0.276		112.591	79.665	0		84.2369	54.97	0.222		1836.27	27.6055
494457	NINJ1	Ninjurin 1	146.986	120.17	0.379		192.873	75.876	0		131.412	71.03	0.111		140.347	49.8092
494604	ANP32B	Acidic (leucine-rich) nuclear phosphoprotein 32 family, member B	297.303	74.71	0.069		142.745	77.333	0		102.641	45.34	0		1093.7	32.7478
494614	BAT2D1	BAT2 domain containing 1	103.034	72.44	0.31		133.294	67.071	0.071		131.488	59.76	0.111		271.73	34.0896
494691	PFN1	Profilin 1	582.68	96.95	0.069		1198.54	100.322	0		1473.17	85.74	0		1356.61	41.8208		CopyNumber	17p13.2	Locus2984	Wong et al. (2007)
494700	SLC44A1	Solute carrier family 44, member 1	156.343	79.78	0.379		88.1504	111.437	0.036		45.0323	71.95	0.222		142.648	50.4453		CopyNumber	9q31.1	Locus1982	Wong et al. (2007)	Change of UniGene cluster to Hs.573495
494985	FBXW2	F-box and WD-40 domain protein 2	97.4532	68.65	0.379		40.2748	58.468	0		23.539	51.61	0.111		69.3239	28.3621
495039	NDUFA8	NADH dehydrogenase (ubiquinone) 1 alpha subcomplex, 8, 19 kDa	100.91	70.67	0.345		82.2267	77.88	0		53.2165	87.48	0.111		241.853	32.8845
495349	KIAA0515	KIAA0515	213.725	62.92	0.069		129.842	51.383	0		73.034	68.57	0		128.776	41.8643
495471	PMPCA	Peptidase (mitochondrial processing) alpha	174.094	84.07	0.172		85.8822	132.478	0		61.0375	104.84	0.222		111.306	28.1112		CopyNumber	9q34.3	Locus2030	Iafrate et al. (2004) Redon et al. (2006)
495605	CD99	CD99 antigen	171.311	62.16	0.138		198.257	103.214	0		259.834	98.52	0		1069.64	37.3595		CopyNumber	Xp22.33	Locus3522	Redon et al. (2006)
495851	APOO	Apolipoprotein O	144.332	80.53	0.345		129.92	103.408	0.036		155.323	96.68	0		133.499	48.6853
495960	ATP6AP2	ATPase, H+ transporting, lysosomal accessory protein 2	177.66	91.25	0.276		67.8712	75.829	0.071		89.7024	72.01	0.222		23.5213	45.2101
496068	PCTK1	PCTAIRE protein kinase 1	177.596	80.15	0.207		56.3974	80.347	0.036		68.0315	85.57	0.222		133.183	34.9947
496098	OTUD5	OTU domain containing 5	171.083	119.61	0.207		43.3413	67.727	0.036		47.1483	59.31	0.222		174.562	31.6198
496271	?	Full-length cDNA clone CS0DJ002YF04 of T cells (Jurkat cell line) Cot 10-normalized of Homo sapiens (human)	552.578	198.74	0.172		70.7872	89.885	0.071		67.9082	73.61	0.222
496487	ATF4	Activating transcription factor 4 (tax-responsive enhancer element B67)	644.832	92.22	0.069		179.337	88.766	0		227.526	59.84	0.111		1039.79	27.6974
496646	IL13RA1	Interleukin 13 receptor, alpha 1	117.231	77.35	0.31		54.2406	74.013	0.071		51.9638	94.43	0.222		242.031	33.019
496684	LAMP2	Lysosomal-associated membrane protein 2	175.617	85.98	0.241		127.563	91.164	0		90.837	89.82	0.111		116.465	51.771		CopyNumber	Xq24	Locus3603	Redon et al. (2006)
497183	IVNS1ABP	Influenza virus NS1A binding protein	156.299	56.55	0.241		76.2511	76.757	0.036		93.9734	66.65	0.111		259.923	53.2259
497599	WARS	Tryptophanyl-tRNA synthetase	328.299	141.43	0.103		158.852	111.145	0.036		134.223	94.08	0.111		192.728	115.765
497692	NSL1	NSL1, MIND kinetochore complex component, homolog (S. cerevisiae)	142.406	132.49	0.379		45.7394	81.571	0.036		38.6111	69.57	0.222		88.4966	26.0649		CopyNumber	1q32.3	Locus0223	Redon et al. (2006) Mills et al. (2006)
497893	ENAH	Enabled homolog (Drosophila)	133.618	90.22	0.276		73.1424	70.248	0.036		80.4906	54.75	0.222		85.4696	38.004		CopyNumber	1q42.12	Locus0234	Redon et al. (2006)
498239	FH	Fumarate hydratase	304.626	108.28	0.276		51.2537	85.83	0.071		42.1075	68.85	0.222		313.3	70.1684
498313	ADSS	Adenylosuccinate synthase	138.414	96.89	0.276		66.5885	73.367	0.071		61.8325	57.22	0.222		166.23	33.5378
498317	C1orf121	Chromosome 1 open reading frame 121	139.9	108.25	0.379		67.3285	97.53	0.036		34.9581	52.65	0.222		241.168	32.404
498455	LARP5	La ribonucleoprotein domain family, member 5	142.323	72.97	0.241		56.8445	60.993	0.071		41.6916	52.75	0.222		159.216	29.7955						Change of UniGene cluster to Hs.631814
498548	RBM17	RNA binding motif protein 17	119.604	106.34	0.207		84.5675	65.527	0.036		83.7418	56.09	0.111		544.75	28.8838
498727	DHCR24	24-dehydrocholesterol reductase	380.21	178.18	0.207		125.918	212.496	0		375.512	152.25	0.111		393.92	82.6369
499145	YME1L1	YME1-like 1 (S. cerevisiae)	218.195	87.96	0.241		85.4397	63.755	0.036		90.2502	49.65	0		362.614	30.3771		CopyNumber	10p12.1	Locus2075	Simon-Sanchez et al. (2007)
499158	GGA1	Golgi associated, gamma adaptin ear containing, ARF binding protein 1	149.918	94.46	0.276		59.3782	77.095	0.036		36.4095	89.25	0.111		487.66	24.8345		CopyNumber	22q13.1	Locus3496	Redon et al. (2006)
499594	TIMM23	Translocase of inner mitochondrial membrane 23 homolog (yeast)	116.051	77.66	0.241		46.2998	68.789	0		38.3031	61.11	0.111		43.2583	67.6643		CopyNumber	10q11.23	Locus2097	Redon et al. (2006)
499833	REEP3	Receptor accessory protein 3	97.265	86.49	0.345		48.48	65.535	0.036		31.7838	67.31	0.111		65.2485	48.7849
499891	HNRPH3	Heterogeneous nuclear ribonucleoprotein H3 (2H9)	152.746	70.91	0.103		103.564	64.272	0.036		90.8462	48.08	0		119.214	32.5539
499925	VPS26A	Vacuolar protein sorting 26 homolog A (S. pombe)	129.391	63.83	0.172		66.2062	99.076	0.071		47.2343	93.94	0.111		425.415	26.5366
499960	SAR1A	SAR1 gene homolog A (S. cerevisiae)	122.185	69.1	0.172		87.2538	53.379	0.036		75.3611	58.96	0.111		230.506	30.4559
500067	PPP3CB	Protein phosphatase 3 (formerly 2B), catalytic subunit, beta isoform (calcineurin A beta)	120.266	66.72	0.241		124.283	91.389	0		42.6688	83.69	0.222		85.1258	38.6723
500101	VCL	Vinculin	197.784	102.19	0.207		122.06	91.908	0		122.552	71.82	0.222		523.978	46.2755
500375	ENTPD6	Ectonucleoside triphosphate diphosphohydrolase 6 (putative function)	163.418	84.78	0.276		93.9212	72.567	0		42.5393	60.5	0.111		173.312	57.9934
500409	GLUD1	Glutamate dehydrogenase 1	161.367	95.54	0.138		228.778	90.309	0		97.9795	79.16	0.222		111.852	38.2396		CopyNumber	10q23.2	Locus2151	Redon et al. (2006) Wong et al. (2007)
500546	IDE	Insulin-degrading enzyme	112.829	68.82	0.31		46.4458	80.289	0.071		32.3728	73.6	0.222		114.496	26.1388
500674	TM9SF3	Transmembrane 9 superfamily member 3	215.502	58.43	0.207		132.961	61.649	0.036		100.832	54.64	0.111		101.844	40.7783
500775	ZNF207	Zinc finger protein 207	233.293	62.27	0.034		165.677	56.773	0		154.316	52.88	0.111		358.685	18.3762
500842	MGEA5	Meningioma expressed antigen 5 (hyaluronidase)	179.668	93.93	0.31		194.919	76.323	0		109.138	53.92	0		70.0706	32.8505
500874	CUEDC2	CUE domain containing 2	129.961	52.06	0.31		136.217	92.556	0		190.366	116.3	0		302.13	30.5331
501012	ADD3	Adducin 3 (gamma)	223.698	119.75	0.31		80.7859	80.915	0.036		59.529	67.35	0.222		56.6891	51.3775
501023	MXI1	MAX interactor 1	94.4427	62.74	0.345		62.06	76.615	0.036		34.1733	71.76	0.222		359.892	46.0506
501203	TIAL1	TIA1 cytotoxic granule-associated RNA binding protein-like 1	146.012	73.16	0.276		75.461	60.322	0.036		58.6535	70.61	0		203.013	29.7768
501293	BSG	Basigin (OK blood group)	737.88	112.29	0.103		664.577	159.716	0		331.945	61.09	0.111		257.952	64.9587
501309	CIRBP	Cold inducible RNA binding protein	265.437	117.9	0.034		203.808	91.318	0		179.561	76.44	0		74.5789	38.3745		CopyNumber	19p13.3	Locus3198	Redon et al. (2006)
501353	PLEKHJ1	Pleckstrin homology domain containing, family J member 1	100.871	56.61	0.379		75.267	76.105	0		85.5028	67.94	0.111		165.381	38.4915		CopyNumber	19p13.3	Locus3199	Wong et al. (2007)
501376	UROS	Uroporphyrinogen III synthase (congenital erythropoietic porphyria)	130.073	71.33	0.241		54.5779	74.386	0		46.2307	52.9	0.222		117.826	30.842		CopyNumber	10q26.2	Locus2190	Redon et al. (2006)
501420	NCLN	Nicalin homolog (zebrafish)	177.009	86.48	0.241		51.2816	72.234	0.071		51.4345	76.62	0.222		8.49039	69.5504
501629	IER2	Immediate early response 2	140.792	60.99	0.241		197.55	193.958	0.071		304.652	100.03	0		1073.1	56.955
501684	NAP1L4	Nucleosome assembly protein 1-like 4	166.926	111.13	0.138		77.926	67.199	0.071		72.1532	58.11	0.111		182.45	25.5949		CopyNumber	11p15.4	Locus2203	Wong et al. (2007)
501735	STIM1	Stromal interaction molecule 1	117.625	71.87	0.276		85.5785	80.795	0.036		48.7748	90.13	0.222		66.8841	36.2874		CopyNumber	11p15.4	Locus2205	Redon et al. (2006)
501853	TMEM9B	TMEM9 domain family, member B	110.786	91.41	0.379		55.6091	66.72	0.036		45.4555	83.18	0.111		258.398	27.7545		CopyNumber	11p15.4	Locus2212	Redon et al. (2006)
501924	USP47	Ubiquitin specific peptidase 47	132.139	118.32	0.345		43.6288	70.202	0.036		22.665	58.29	0.111					CopyNumber	11p15.3	Locus2216	Iafrate et al. (2004)
501991	MLSTD2	Male sterility domain containing 2	96.7403	62.95	0.379		51.1743	74.39	0.071		51.3182	69.18	0.222		239.621	40.4782
502302	CAT	Catalase	158.186	107.96	0.345		78.2568	104.665	0.036		65.0897	114.45	0.111		58.119	61.8079
502328	CD44	CD44 antigen (homing function and Indian blood group system)	366.106	100.63	0.172		183.179	105.648	0.036		192.875	102.65	0		277.014	57.8624		CopyNumber	11p13	Locus2243	Redon et al. (2006)
502461	DGKZ	Diacylglycerol kinase, zeta 104 kDa	109.99	96.64	0.31		78.4098	88.293	0		63.0844	66.07	0.222		92.4719	41.0615
502528	NDUFS3	NADH dehydrogenase (ubiquinone) Fe-S protein 3, 30 kDa (NADH-coenzyme Q reductase)	119.278	75.88	0.207		151.3	68.655	0		135.264	95.87	0.111		414.875	34.3742		CopyNumber	11p11.2	Locus2254	Wong et al. (2007)
502630	C11orf31	Chromosome 11 open reading frame 31	170.27	98.83	0.276		149.134	86.535	0		188.951	62.55	0.111		974.256	31.2833
502659	RHOC	Ras homolog gene family, member C	253.618	101.47	0.138		234.424	83.711	0		137.924	78.61	0		418.655	40.343		CopyNumber	1p13.2-1p13.1	Locus0141	Redon et al. (2006)
502705	PRPF19	PRP19/PSO4 pre-mRNA processing factor 19 homolog (S. cerevisiae)	198.311	100.04	0.276		84.6009	75.985	0		63.6793	62.88	0.222		200.893	34.7832
502745	FADS2	Fatty acid desaturase 2	266.181	116.45	0.276		221.928	116.28	0		165.504	152.75	0.111		33.9438	90.8115
502769	SLC3A2	Solute carrier family 3 (activators of dibasic and neutral amino acid transport), member 2	276.238	84.47	0.138		123.666	70.288	0		127.447	65.13	0		146.877	43.1847		CopyNumber	11q12.3	Locus2269	Iafrate et al. (2004)
502773	ADI1	Acireductone dioxygenase 1	159.843	55.74	0.103		57.7025	85.328	0		36.0249	52.79	0.222		382.357	89.1341
502823	PRDX5	Peroxiredoxin 5	183.655	76.11	0.241		216.879	89.245	0		97.5801	72.37	0		1483.75	48.3735
502829	SF1	Splicing factor 1	263.857	66.2	0.069		141.671	49.989	0		140.903	56.82	0		377.336	29.6796		CopyNumber	11q13.1	Locus2274	Wong et al. (2007)
502836	ARL2	ADP-ribosylation factor-like 2	134.058	114.72	0.31		119.305	80.415	0		108.102	81.32	0.222		186.99	39.857
502842	CAPN1	Calpain 1, (mu/I) large subunit	287.109	101.89	0.207		88.5832	98.825	0.071		91.3775	63.44	0.111		262.909	27.813
502872	MAP3K11	Mitogen-activated protein kinase kinase kinase 11	128.702	82.13	0.276		72.9706	160.726	0		168.687	130.1	0.111		162.723	27.5701
502876	RHOB	Ras homolog gene family, member B	165.003	92.57	0.31		283.761	121.942	0.036		240.253	126.64	0.111		1110.19	63.7868
503093	ZFP36L2	Zinc finger protein 36, C3H type-like 2	150.793	67.83	0.207		280.174	105.809	0		272.031	101.56	0		1003.83	41.5575
503222	RAB6A	RAB6A, member RAS oncogene family	152.694	73.96	0.241		119.213	70.441	0		78.57	60.15	0.111		436.02	32.3329
503251	PPME1	Protein phosphatase methylesterase 1	123.705	52.56	0.207		59.5069	75.491	0.036		52.3683	80.76	0		269.317	30.8766		CopyNumber	11q13.4	Locus2286	Redon et al. (2006)
503597	HSPC148	Hypothetical protein HSPC148	107.886	76.02	0.276		58.0255	72.02	0.036		44.5409	65.19	0.222		993.222	28.6294
503709	TMEM123	Transmembrane protein 123	339.096	161.64	0.172		79.3357	80.475	0.036		56.0859	56.61	0		359.182	41.0941
503716	DCUN1D5	DCN1, defective in cullin neddylation 1, domain containing 5 (S. cerevisiae)	167.324	87.13	0.138		54.6301	74.538	0.036		67.1026	57.41	0.111		401.835	39.7229		CopyNumber	11q22.3	Locus2327	Iafrate et al. (2004)
503787	DARS	Aspartyl-tRNA synthetase	147.341	55.17	0.138		100.296	62.096	0.036		88.3223	64.96	0.222		94.4849	36.5687
504237	STT3A	STT3, subunit of the oligosaccharyltransferase complex, homolog A (S. cerevisiae)	117.195	108.95	0.345		77.2579	84.565	0.071		67.5846	73.38	0.111		96.1814	41.4034
504517	RPS27	Tetraspanin 9	176.399	121.62	0.379		2547	74.64	0		2607.18	71.46	0
504613	PTMS	Parathymosin	175.126	81.37	0.345		308.104	89.253	0		223.837	85.33	0.111		62.3566	60.0711
504620	PHB2	Prohibitin 2	506.509	79.86	0.069		136.794	86.808	0		160.253	104	0.111		1302.64	32.1073
504687	MYL9	Elongation factor Tu family protein	343.661	100.94	0.379		340.487	187.11	0		417.495	95.88	0.222		784.443	114.262
504828	DDX47	DEAD (Asp-Glu-Ala-Asp) box polypeptide 47	130.626	59.08	0.379		43.2077	60.201	0.036		35.0527	61.58	0.222		272.03	32.1472
504895	STRAP	Serine/threonine kinase receptor associated protein	221.43	95.09	0.138		122.676	88.834	0		185.076	83.41	0		509.457	28.5405
505033	KRAS	v-Ki-ras2 Kirsten rat sarcoma viral oncogene homolog	115.823	83.04	0.31		57.3751	85.574	0.071		37.3229	52.34	0		231.868	47.1321
505059	PSMD4	Proteasome (prosome, macropain) 26S subunit, non-ATPase, 4	259.001	62.63	0.103		180.266	69.533	0		146.675	85.08	0		401.541	42.5846
505625	C12orf10	Chromosome 12 open reading frame 10	105.326	77.88	0.345		80.9317	85.885	0.036		105.738	98.4	0.111		141.166	35.307
505652	COPZ1	Coatomer protein complex, subunit zeta 1	204.895	87.2	0		217.033	54.987	0		128.093	56.8	0		337.624	27.6745
505676	CIP29	Cytokine induced protein 29 kDa	184.808	88.39	0.241		118.623	67.859	0.036		90.7621	76.7	0.222		152.862	29.8822
505705	MYL6	Myosin, light polypeptide 6, alkali, smooth muscle and non-muscle	438.52	109.87	0.069		1121.48	81.224	0		811.932	36.92	0		2225.97	26.9742		CopyNumber	12q13.2	Locus2429	Iafrate et al. (2004)
505806	PBXIP1	Pre-B-cell leukemia transcription factor interacting protein 1	115.755	83.63	0.31		72.0416	90.688	0.036		62.8851	118.65	0.222		193.341	42.4426
505824	SAMM50	Sorting and assembly machinery component 50 homolog (S. cerevisiae)	242.6	117.59	0.172		59.2805	125.615	0.071		46.2543	72.86	0.111		171.874	30.2605		CopyNumber	22q13.31	Locus3505	Redon et al. (2006)
506215	RARS	Arginyl-tRNA synthetase	192.151	85.96	0.172		103.048	79.985	0		94.4253	66.41	0		157.707	28.1275
506325	NUDT4	Nudix (nucleoside diphosphate linked moiety X)-type motif 4 pseudogene 2	121.402	87.04	0.379		161.888	83.715	0.071		84.6716	58.55	0.111		347.252	61.5846
506759	ATP2A2	ATPase, Ca++ transporting, cardiac muscle, slow twitch 2	375.186	241.76	0.241		195.369	118.14	0.036		94.625	70.61	0.111		37.8063	36.3124
506861	DDX54	DEAD (Asp-Glu-Ala-Asp) box polypeptide 54	199.695	104.77	0.241		74.7267	78.056	0		95.8051	90.86	0		79.0638	33.9203
507074	KIAA0152	KIAA0152	244.896	89.86	0.069		77.1307	74.702	0		83.9592	62.86	0.222		432.064	61.2881
507162	VPS37B	Vacuolar protein sorting 37 homolog B (S. cerevisiae)	142.451	79.66	0.276		143.418	98.396	0		29.8048	68.25	0.111		92.0795	59.6444
507584	POLR1D	Polymerase (RNA) I polypeptide D, 16kDa	121.938	73.07	0.241		107.766	68.169	0		150.235	63.8	0		369.22	38.689
507680	PFAAP5	Phosphonoformate immuno-associated protein 5	143.301	68.4	0.345		63.3204	54.78	0.036		49.6782	77.53	0.222		203.533	42.5848
507910	PGRMC2	Progesterone receptor membrane component 2	131.087	75.85	0.207		124.834	69.112	0		69.3605	64.68	0.111		88.3187	41.5942
507916	TSC22D1	TSC22 domain family, member 1	344.523	102.84	0.172		243.455	97.266	0.036		192.986	102.63	0		52.8189	43.9133
508010	FNDC3A	Fibronectin type III domain containing 3A	264.213	157.3	0.241		110.977	93.449	0.036		32.9879	90.85	0.222		166.368	35.2802
508644	FLJ10154	Hypothetical protein FLJ10154	183.987	75.88	0.31		65.5979	68.434	0.036		49.2128	55.85	0.222		110.995	40.5361
509163	ERGIC1	Endoplasmic reticulum-golgi intermediate compartment (ERGIC) 1	147.535	71.85	0.103		94.3484	93.24	0.036		35.3392	54.15	0.222		375.231	41.3233
509226	FKBP3	FK506 binding protein 3, 25 kDa	146.28	97.77	0.241		140.213	88.834	0		236.567	70.64	0		179.577	33.616
509264	KLHDC2	Kelch domain containing 2	117.214	72.23	0.207		121.903	71.379	0		82.0673	77.38	0		427.672	35.6606
509414	KTN1	Kinectin 1 (kinesin receptor)	196.924	103.65	0.207		88.7536	89.012	0.036		72.7669	69.54	0		512.555	27.8826
509622	RGL2	Ral guanine nucleotide dissociation stimulator-like 2	136.356	70.2	0.345		93.2796	105.944	0.036		112.537	148.47	0		237.959	45.3965
509736	HSP90AB1	Heat shock protein 90kDa alpha (cytosolic), class B member 1	2045.82	87.83	0		550.716	72.668	0		720.873	60.73	0.111		4674.01	38.384
509791	ERH	Enhancer of rudimentary homolog (Drosophila)	148.948	80.2	0.207		256.461	66.035	0.036		289.4	66.68	0		2482.97	38.4984
509909	NUMB	Numb homolog (Drosophila)	115.975	62.99	0.241		58.2179	66.973	0.036		31.5801	63.6	0.222		102.28	29.3966
510087	ENSA	Endosulfine alpha	196.15	70.81	0.034		159.528	96.579	0.036		144.878	56.65	0
510328	DDX24	DEAD (Asp-Glu-Ala-Asp) box polypeptide 24	446.382	126.73	0.103		75.633	60.494	0		87.5103	60.32	0.111		344.121	27.9827
510402	CD46	CD46 molecule, complement regulatory protein	255.432	87.89	0.276		81.2675	70.874	0.071		74.2971	67.71	0.222		332.174	39.1673
511067	FAM82C	Family with sequence similarity 82, member C	193.941	125.16	0.345		39.6558	63.368	0.071		30.5186	92.27	0.222		178.765	26.7528
511138	TMEM87A	Transmembrane protein 87A	153.896	71.25	0.241		82.2616	72.007	0.071		51.3222	77.97	0.111		386.096	50.0906		CopyNumber	15q15.1	Locus2768	Sharp et al. (2005)
511149	SNAP23	Synaptosomal-associated protein, 23kDa	159.755	70.15	0.276		51.2091	73.088	0.071		47.4317	61.92	0.222		219.587	40.882
511425	SRP9	Signal recognition particle 9 kDa	1439.84	206.14	0.069		454.093	66.074	0		306.595	64.17	0		766.853	32.7189
511504	TCF12	Transcription factor 12 (HTF4, helix-loop-helix transcription factors 4)	175.222	83.75	0.276		69.3212	156.597	0.036		118.976	198.75	0.222		93.5269	41.9011
511862		Similar to 60S acidic ribosomal protein P1	182.404	88.27	0.379		84.8583	113.151	0.036		78.2735	91.67	0.111
511952	CBX6	Chromobox homolog 6	153.883	81.2	0.276		64.5896	83.558	0.036		45.3885	80.23	0.222		280.771	42.9173
512005	ARPC3	Actin related protein 2/3 complex, subunit 3, 21 kDa	175.088	73.61	0.241		119.683	86.147	0		177.047	97.71	0
512465	SURF4	Surfeit 4	272.494	79.31	0.069		106.55	60.222	0		101.693	51.11	0		1328.32	37.3439
512525	RPS17	Ribosomal protein S17	1561.21	128.47	0.069		599.754	140.205	0		564.24	59.56	0.111					CopyNumber	15q25.2	Locus2822	Iafrate et al. (2004) Sharp et al. (2005) Locke et al. (2006) Redon et al. (2006)
512607	MIR16	Membrane interacting protein of RGS16	243.627	112.71	0.207		98.4638	74.763	0		66.7524	86.55	0.111		188.345	40.7785
512640	PRKCSH	Protein kinase C substrate 80K-H	369.952	87.75	0.172		131.745	95.966	0.036		87.262	49.87	0		353.07	25.3861
512661	ISY1	ISY1 splicing factor homolog (S. cerevisiae)	247.174	110.21	0.241		115.053	114.559	0.036		78.9456	73.16	0.111		225.56	27.0889
512676	RPS25	Ribosomal protein S25	200.488	132.68	0.241		286.695	89.691	0.036		472.462	56.9	0		3826.23	33.9775
512693	METT11D1	Methyltransferase 11 domain containing 1	119.368	86.98	0.345		29.7322	65.717	0.071		32.2082	61.74	0.222		243.81	32.6611		CopyNumber	14q11.2	Locus2641	Redon et al. (2006)
512756	THAP7	THAP domain containing 7	139.405	88.58	0.345		51.7298	68.117	0.071		36	87.05	0.222		82.7618	24.2206		CopyNumber	22q11.21	Locus3469	Wong et al. (2007)
512815	AP3D1	Adaptor-related protein complex 3, delta 1 subunit	260.395	98.2	0.034		107.567	57.324	0		72.8223	58.05	0.222		349.783	22.9955		CopyNumber	19p13.3	Locus3199	Wong et al. (2007)
512857	CD151	CD151 antigen	289.169	93.65	0.207		378.938	98.385	0		389.641	108.93	0		236.298	44.6714		CopyNumber	11p15.5	Locus2200	Redon et al. (2006) Wong et al. (2007)
512867	CASC4	Cancer susceptibility candidate 4	130.935	70.38	0.207		100.145	145.316	0		57.5298	59.42	0.111		756.6	42.5405
512908	ARPP-19	Cyclic AMP phosphoprotein, 19 kD	226.515	76.75	0.207		146.967	81.455	0		139.117	83.26	0		529.321	26.5098
513043	IMP3	IMP3, U3 small nucleolar ribonucleoprotein, homolog (yeast)	135.637	58.16	0.31		47.5526	79.471	0.036		65.2283	53.5	0.222		200.341	26.9186
513055	WDR61	WD repeat domain 61	114.603	53.12	0.345		70.6801	71.452	0.036		46.5254	69.38	0.111		428.661	34.0337
513057	RANBP5	RAN binding protein 5	280.025	118.69	0.172		101.084	72.892	0		108.866	84.74	0		172.472	40.7879
513058	TMED3	Transmembrane emp24 protein transport domain containing 3	180.012	81.33	0.138		114.711	89.885	0		89.1713	120.69	0.111		251.546	55.0419
513071	MESDC1	Mesoderm development candidate 1	153.382	113.49	0.276		50.8224	80.982	0.036		61.0164	85.52	0.111		416.011	37.1527
513083	RPL9	Ribosomal protein L9	1564.85	164.78	0.034		740.569	90.777	0		747.03	87.03	0		13273.6	32.0702
513141	IDH2	Isocitrate dehydrogenase 2 (NADP+), mitochondrial	276.125	73.73	0.103		172.636	104.917	0		106.345	102.92	0.222		68.7564	57.993		CopyNumber	15q26.1	Locus2836	Redon et al. (2006)
513145	NGRN	Neugrin, neurite outgrowth associated	292.656	85.21	0.034		91.7092	72.653	0		82.4842	62.05	0.111		690.458	36.4228		CopyNumber	15q26.1	Locus2836	Redon et al. (2006)
513153	FURIN	Furin (paired basic amino acid cleaving enzyme)	171.945	95.68	0.379		67.5605	127.635	0.036		57.8184	56.98	0		112.682	79.8102
513230	MRPL28	Mitochondrial ribosomal protein L28	206.579	141	0.241		67.9421	68.821	0.036		88.0399	62.79	0.111		102.18	30.4484		CopyNumber	16p13.3	Locus2866	Redon et al. (2006) Wong et al. (2007) Simon-Sanchez et al. (2007)
513242	RHOT2	Ras homolog gene family, member T2	146.558	66.79	0.345		59.5605	76.582	0.036		70.1435	78.6	0		134.466	29.5978		CopyNumber	16p13.3	Locus2866	Redon et al. (2006) Simon-Sanchez et al. (2007)
513261	HN1L	Hematological and neurological expressed 1-like	169.075	73.84	0.138		62.2836	83.396	0.036		100.055	63.05	0		66.9894	49.3429		CopyNumber	16p13.3	Locus2866	Simon-Sanchez et al. (2007)
513266	NDUFB10	NADH dehydrogenase (ubiquinone) 1 beta subcomplex, 10, 22 kDa	141.769	93.82	0.345		42.1553	88.474	0		43.4425	51.74	0.222		420.414	37.3672		CopyNumber	16p13.3	Locus2866	Wong et al. (2007) Simon-Sanchez et al. (2007)
513470	NFATC2IP	Nuclear factor of activated T-cells, cytoplasmic, calcineurin-dependent 2 interacting protein	123.179	55.34	0.31		30.5738	74.308	0.071		23.9768	100.87	0.222		126.44	34.1172		CopyNumber	16p11.2	Locus2900	Redon et al. (2006)
513488	MVP	Major vault protein	276	95.97	0.276		79.0834	126.33	0.071		80.8281	109.04	0.111		135.406	35.1769
513490	ALDOA	Aldolase A, fructose-bisphosphate	1575.38	81.23	0.034		916.317	141.103	0		600.22	108.89	0		1936.06	50.2099		CopyNumber	16p11.2	Locus2903	Redon et al. (2006) Wong et al. (2007)
513520	BCKDK	Branched chain ketoacid dehydrogenase kinase	181.01	99.21	0.276		51.25	74.526	0.036		51.8422	63.38	0.222		107.259	38.876
513522	FUS	Fusion (involved in t(12;16) in malignant liposarcoma)	402.208	88.89	0.034		172.34	86.721	0		262.601	56.68	0		109.641	38.7834
513631	ARL2BP	ADP-ribosylation factor-like 2 binding protein	133.32	76.06	0.379		60.798	66.089	0.036		43.2624	73.49	0.222		231.708	24.3609
513856	DPH1	DPH1 homolog (S. cerevisiae)	153.798	77.15	0.172		162.164	69.114	0		58.2604	78.43	0.111		50.5623	33.9201
513984	FLII	Flightless I homolog (Drosophila)	218.659	80.64	0.103		61.5835	103.204	0.036		56.9176	80.13	0.111		110.002	28.5426		Inversion	17p11.2	Locus2999	Tuzun et al. (2005)
514012	MAP2K3	Mitogen-activated protein kinase kinase 3	206.911	198.73	0.379		68.1781	104.2	0		68.1353	88.15	0.222		111.023	33.4418
514036	SDF2	Stromal cell-derived factor 2	139.475	83.16	0.379		49.3212	78.044	0.071		40.321	72.95	0.111		150.387	21.2929
514038	FLOT2	Flotillin 2	205.943	75.37	0.241		103.219	71.059	0.071		98.328	73.54	0.222		282.81	33.3935
514174	JUP	Junction plakoglobin	311.954	175.04	0.31		204.874	127.423	0.036		218.64	117.36	0.111		423.863	101.581
514196	RPL27	Ribosomal protein L27	445.531	163.18	0.103		927.285	72.486	0		707.66	61.15	0		8554.76	27.6015		CopyNumber	17q21.31	Locus3024	Iafrate et al. (2004)
514211	TMEM101	Transmembrane protein 101	207.701	66.43	0.345		109.024	139.505	0.036		50.7024	81.92	0.222		182.866	97.7078
514216	SLC25A39	Solute carrier family 25, member 39	372.087	78.71	0.103		162.847	73.826	0		115.828	85.67	0.111		792.839	46.1812
514220	GRN	Granulin	569.939	118.75	0.103		216.059	104.366	0		175.849	118.04	0.222		722.335	44.387
514297	UBE2Z	Ubiquitin-conjugating enzyme E2Z (putative)	149.221	70.83	0.172		84.4116	72.656	0.036		77.551	75.65	0.222		353.717	26.5		CopyNumber	17q21.32	Locus3034	Iafrate et al. (2004)
514303	PHB	Prohibitin	337.864	78.21	0.103		142.928	86.248	0		174.644	95.39	0.222		134.973	51.5251		CopyNumber	17q21.33	Locus3035	Wong et al. (2007)
514435	SF3B3	Splicing factor 3b, subunit 3, 130 kDa	245.523	67.98	0.138		44.2031	68.143	0.036		40.7186	84.74	0.222		147.888	37.8079		CopyNumber	16q22.1	Locus2937	Wong et al. (2007)
514489	WBP2	WW domain binding protein 2	367.176	97.07	0.138		147.04	80.993	0.071		44.9757	74.04	0		217.124	36.8532
514535	LGALS3BP	Lectin, galactoside-binding, soluble, 3 binding protein	714.12	134.59	0.172		117.405	115.822	0.036		81.7916	89.33	0.222		806.221	54.3755
514581	ACTG1	Actin, gamma 1	6790.08	96.54	0		1374.42	87.858	0		2385.84	64.09	0		12015.9	27.9773		CopyNumber	17q25.3	Locus3086	Wong et al. (2007)
514590	HGS	Hepatocyte growth factor-regulated tyrosine kinase substrate	234.482	89.8	0.241		88.1697	79.572	0		82.1627	60.88	0.111		270.297	30.5497
514819	AP2B1	Adaptor-related protein complex 2, beta 1 subunit	184.472	53.67	0.207		92.7924	63.433	0		91.906	57.33	0.111		146.769	39.4913		CopyNumber	17q12	Locus3015	McCarroll et al. (2005)
514870	ATP5F1	ATP synthase, H+ transporting, mitochondrial F0 complex, subunit b, isoform 1	441.563	130.47	0.034		84.8774	75.671	0.036		116.521	66.41	0.111		1076.27	31.7393
514920	CALCOCO2	Calcium binding and coiled-coil domain 2	151.263	76.62	0.241		46.5947	70.866	0.036		42.9264	92.05	0.222		305.867	26.3		CopyNumber	17q21.32	Locus3034	Iafrate et al. (2004)
514934	CAPZA1	Capping protein (actin filament) muscle Z-line, alpha 1	232.487	84.07	0.276		101.723	64.825	0		93.3599	57.74	0.222		489.19	36.2857		CopyNumber	1p13.2-1p13.1	Locus0141	Redon et al. (2006)
515003	C19orf6	Chromosome 19 open reading frame 6	218.923	96.61	0.172		96.4876	90.518	0		73.1232	71.02	0.111		244.406	34.4316		CopyNumber	19p13.3	Locus3198	Locke et al. (2006) Redon et al. (2006) Wong et al. (2007)
515005	STK11	Serine/threonine kinase 11 (Peutz-Jeghers syndrome)	127.274	85.12	0.379		66.1522	84.227	0.036		84.141	115.67	0.111		111.712	28.2057		CopyNumber	19p13.3	Locus3198	Redon et al. (2006)
515018	GNA13	Guanine nucleotide binding protein (G protein), alpha 13	162.217	105.65	0.345		72.6882	81.155	0.036		38.3793	92.19	0.222		975.692	36.2772		CopyNumber	17q24.1	Locus3057	Mills et al. (2006)
515053	AES	Amino-terminal enhancer of split	314.897	95.73	0.138		258.479	79.563	0.036		327.534	82.45	0		130.706	37.382		CopyNumber	19p13.3	Locus3201	Wong et al. (2007)
515070	EEF2	Eukaryotic translation elongation factor 2	403.412	101	0.034		2097.6	61.504	0		1309.96	51.55	0		2287.41	36.0415
515092	CLPP	ClpP caseinolytic peptidase, ATP-dependent, proteolytic subunit homolog (E. coli)	173.035	103.29	0.241		50.2745	92.891	0.071		63.5477	123.14	0.222		142.436	34.6605
515155	C19orf43	Chromosome 19 open reading frame 43	161.937	77.42	0.138		117.337	77.95	0		107.387	48.32	0.222		1314.81	29.659
515162	CALR	Calreticulin	575.578	88.03	0.034		110.242	99.703	0		174.562	65.5	0.111		738.497	33.2149		CopyNumber	19p13.13	Locus3220	Wong et al. (2007)
515164	GADD45GIP1	Growth arrest and DNA-damage-inducible, gamma interacting protein 1	191.122	69.42	0.276		107.72	83.592	0		81.4523	86.75	0.222		111.334	38.0272
515210	DNAJB1	DnaJ (Hsp40) homolog, subfamily B, member 1	233.677	80.33	0.207		330.451	159.791	0		500.128	127.33	0.111		405.985	51.2691
515255	LSM4	LSM4 homolog, U6 small nuclear RNA associated (S. cerevisiae)	266.66	105.98	0.276		139.768	77.199	0		150.608	99.16	0		275.619	54.9957
515266	UPF1	UPF1 regulator of nonsense transcripts homolog (yeast)	163.881	99.99	0.276		60.2304	74.017	0.036		54.1816	59.54	0.222		129.692	29.5189
515271	SFRS14	Splicing factor, arginine/serine-rich 14	124.3	81.86	0.31		47.592	69.775	0.071		36.7375	77.34	0.111		130.405	32.7637
515329	RPL22	Ribosomal protein L22	191.433	75.49	0.138		455.296	66.718	0		534.24	65.17	0		3426.69	32.8024		CopyNumber	1p36.31	Locus0017	Wong et al. (2007)
515371	CAPNS1	Calpain, small subunit 1	404.456	95.1	0.069		519.145	70.793	0		343.104	48.33	0.111		1005.23	29.7105
515406	AKT2	V-akt murine thymoma viral oncogene homolog 2	139.001	124.72	0.345		101.412	149.318	0		65.7939	61.04	0.222		287.023	37.6662		CopyNumber	19q13.2	Locus3259	Redon et al. (2006)
515417	EGLN2	Egl nine homolog 2 (C. elegans)	257.041	138.23	0.379		141.943	66.119	0		107.979	54.42	0		153.021	44.3438		CopyNumber	19q13.2	Locus3260	Redon et al. (2006) Wong et al. (2007)
515432	DEDD2	Death effector domain containing 2	94.6546	52.25	0.379		52.4932	97.875	0.036		44.5774	59.07	0.111		404.462	33.7658
515472	SNRPD2	Small nuclear ribonucleoprotein D2 polypeptide 16.5 kDa	292.307	154.43	0.207		250.232	85.541	0		277.799	71.92	0		1110.26	42.1727
515475	SYMPK	Symplekin	133.178	53.29	0.241		43.7338	68.85	0.071		36.3484	61.24	0.222		28.6717	48.1111
515487	CALM3	Calmodulin 3 (phosphorylase kinase, delta)	439.26	95.22	0.069		170.517	274.74	0		142.329	104.31	0.111		173.359	32.279
515494	SLC1A5	Solute carrier family 1 (neutral amino acid transporter), member 5	448.319	106.79	0.138		90.8959	119.521	0.071		146.785	92.71	0.111		112.413	47.6919		CopyNumber	19q13.32	Locus3268	Wong et al. (2007)
515500	SAE1	SUMO-1 activating enzyme subunit 1	380.211	79.67	0.034		84.4106	76.811	0		102.79	91.08	0.222
515515	KDELR1	KDEL (Lys-Asp-Glu-Leu) endoplasmic reticulum protein retention receptor 1	261.619	81.81	0.138		278.158	49.82	0		182.191	48.37	0		152.887	38.4518		CopyNumber	19q13.32	Locus3273	Wong et al. (2007)
515517	RPL18	Ribosomal protein L18	743.38	74.48	0.103		361.648	88.12	0		299.84	58.12	0		7157.08	36.302
515524	NUCB1	Nucleobindin 1	350.335	117.21	0.103		177.666	71.773	0		80.9498	66.53	0.111		391.51	35.2445		CopyNumber	19q13.33	Locus3275	Wong et al. (2007)
515540	PTOV1	Prostate tumor overexpressed gene 1	175.303	98.47	0.172		165.978	75.183	0		189.055	82.37	0.111		165.218	50.2569		CopyNumber	19q13.33	Locus3278	Wong et al. (2007)
515550	LOC284361	Hematopoietic signal peptide-containing	135.484	82.61	0.31		234.713	69.105	0		172.427	76.53	0.111		561.993	34.6949
515598	PRPF31	PRP31 pre-mRNA processing factor 31 homolog (yeast)	368.397	151.24	0.276		57.9275	74.86	0.071		38.3965	66.79	0.111		138.348	27.4733
515607	PPP1R12C	Protein phosphatase 1, regulatory (inhibitor) subunit 12C	165.22	97.14	0.379		50.407	65.02	0.036		55.5775	56.62	0.111		158.318	52.1541		CopyNumber	19q13.42	Locus3288	Redon et al. (2006)
515642	GPSN2	Glycoprotein, synaptic 2	171.365	74.21	0.345		122.064	65.179	0		99.6473	61.65	0		197.529	45.7963
515785	BLVRB	Biliverdin reductase B (flavin reductase (NADPH))	143.916	94.3	0.31		182.673	105.756	0.036		219.932	101.68	0		214.348	62.1681
515846	RUVBL2	RuvB-like 2 (E. coli)	354.78	98.4	0.138		97.9346	76.716	0.036		69.8011	136.41	0.222		151.329	51.3994		CopyNumber	19q13.33	Locus3276	Wong et al. (2007)
515848	HADHB	Hydroxyacyl-Coenzyme A dehydrogenase/3-ketoacyl-Coenzyme A thiolase/enoyl-Coenzyme A hydratase (trifunctional protein), beta subunit	213.417	90.9	0.103		98.5015	79.472	0		50.3087	62.08	0.111		672.951	55.0694
515890	YPEL5	Yippee-like 5 (Drosophila)	181.917	82.16	0.276		123.745	80.805	0.036		100.898	82.45	0.111		935.791	30.2113		CopyNumber	2p23.2-2p23.1	Locus0300	Redon et al. (2006)
516075	TIA1	TIA1 cytotoxic granule-associated RNA binding protein	183.234	80.58	0.31		93.1944	80.986	0.036		54.6562	76.57	0.222		157.179	35.8399
516077	FLJ14668	Hypothetical protein FLJ14668	112.955	75.82	0.276		61.9778	82.822	0.071		56.9702	75.78	0		146.368	36.1859
516087	TEX261	Testis expressed sequence 261	146.807	110.15	0.241		33.1665	72.958	0.071		33.5177	80.94	0.222		302.276	19.8235
516111	DCTN1	Dynactin 1 (p150, glued homolog, Drosophila)	261.96	94.41	0.103		64.732	89.422	0		51.6636	89.35	0.222		183.737	28.0864		CopyNumber	2p13.1	Locus0356	Redon et al. (2006)
516114	WBP1	WW domain binding protein 1	114.034	56.61	0.31		42.158	76.163	0.071		48.6852	52.22	0.111		215.69	73.8947		CopyNumber	2p13.1	Locus0356	Redon et al. (2006)
516157	MAT2A	Methionine adenosyltransferase II, alpha	195.519	68.87	0.172		242.052	71.752	0		187.709	78.16	0		146.377	36.3954
516450	SMPD4	Sphingomyelin phosphodiesterase 4, neutral membrane (neutral sphingomyelinase-3)	248.303	97.54	0.172		118.461	82.863	0		54.053	65.03	0.222		129.563	29.3637		CopyNumber	2q14.3-2q21.1	Locus0410	Sebat et al. (2004) Redon et al. (2006)
516522	INTS3	Integrator complex subunit 3	142.159	102.91	0.379		59.1473	78.647	0		43.558	73.85	0.222		158.204	39.8364
516539	HNRPA3	Heterogeneous nuclear ribonucleoprotein A3	223.522	72.69	0.138		168.688	64.182	0		157.831	64.03	0.111		335.655	28.9817
516587	UBE2Q1	Ubiquitin-conjugating enzyme E2Q (putative) 1	131.581	55.37	0.345		69.2505	75.087	0.036		89.9096	71.91	0.111		266.02	25.3282						Change of UniGene cluster to Hs.607928
516633	NCKAP1	NCK-associated protein 1	198.42	62.97	0.241		153.54	70.341	0.036		119.712	62.46	0.111		38.486	36.6532		CopyNumber	2q32.1	Locus0456	Redon et al. (2006)
516711	CHPF	Chondroitin polymerizing factor	213.734	142.81	0.379		128.028	87.415	0		50.6855	95.23	0.222		148.162	36.1589
516790	ARHGEF2	Rho/rac guanine nucleotide exchange factor (GEF) 2	133.621	84.47	0.379		59.8331	76.194	0.071		46.6235	74.67	0.222		107.231	36.9546
516807	STK25	Serine/threonine kinase 25 (STE20 homolog, yeast)	455.411	109.35	0.138		64.7204	71.307	0		60.8313	83.48	0.222		86.9003	29.5577		CopyNumber	2q37.3	Locus0516	Redon et al. (2006) Wong et al. (2007)
516826	TRIB3	Tribbles homolog 3 (Drosophila)	228.236	99.31	0.241		50.8429	108.188	0.071		35.6559	84.03	0.111		151.535	92.0351
516855	CENPB	Centromere protein B, 80 kDa	202.673	80.52	0.276		82.2089	76.734	0		81.2154	90.29	0.111		67.2257	34.9221
517080	SLC35C2	Solute carrier family 35, member C2	163.933	94.82	0.207		60.5736	76.279	0.071		23.532	51.42	0.222		79.8324	30.9659
517106	CEBPB	CCAAT/enhancer binding protein (C/EBP), beta	178.823	93.37	0.345		155.232	158.421	0.036		155.607	98.37	0.222		1027.69	57.6039
517134	C20orf43	Chromosome 20 open reading frame 43	247.393	69.92	0.069		79.3641	72.397	0		77.7623	62.28	0.111		210.012	25.7962
517145	ENO1	Enolase 1, (alpha)	3401.32	102.15	0		166.836	114.983	0.036		448.324	88.56	0		135.059	29.8786
517168	TAGLN2	Transgelin 2	626.017	75.92	0.069		595.391	83.389	0		616.482	87.9	0		607.748	49.5746
517216	PEA15	Phosphoprotein enriched in astrocytes 15	283.166	82.2	0.172		201.827	119.029	0		135.472	130.41	0.222		76.0998	46.1503
517232	PEX19	Peroxisomal biogenesis factor 19	151.272	57.99	0.207		78.3588	73.758	0.071		32.9329	49.49	0.111		125.674	43.6745
517240	IFNGR2	Interferon gamma receptor 2 (interferon gamma transducer 1)	158.55	79.26	0.172		79.489	62.592	0.036		68.9061	63.03	0.111		546.022	33.0127
517262	SON	SON DNA binding protein	197.084	79.92	0.138		111.906	56.951	0.036		106.71	47.2	0		453.648	25.5052
517293	F11R	F11 receptor	215.862	109.54	0.276		1045.83	86.33	0		196.111	66.38	0.111		1344.41	51.3088
517338	ATP6V1E1	ATPase, H+ transporting, lysosomal 31 kDa, V1 subunit E isoform 1	197.199	81.17	0.069		122.601	80.238	0		77.6052	75.2	0.111		340.465	41.1422
517342	DEDD	Death effector domain containing	136.308	62.93	0.276		55.105	163.797	0.071		33.9709	52.74	0.222		152.421	25.5878
517356	COL18A1	Collagen, type XVIII, alpha 1	388.399	175.92	0.345		169.444	140.279	0		114.91	84.11	0.222		170.231	74.2985
517357	DGCR2	DiGeorge syndrome critical region gene 2	214.169	92.03	0.241		88.377	55.861	0		28.3542	52.86	0.111		107.255	33.5026		CopyNumber	22q11.21	Locus3463	Redon et al. (2006)
517421	PCQAP	PC2 (positive cofactor 2, multiprotein complex) glutamine/Q-rich-associated protein	205.744	178.98	0.241		70.1096	80.19	0		44.2265	77.66	0.222		119.566	29.1958		CopyNumber	22q11.21	Locus3467	Wong et al. (2007)
517438	ASCC2	Activating signal cointegrator 1 complex subunit 2	138.591	89.52	0.138		46.7871	78.058	0.036		26.6448	70.2	0.222		67.4803	48.0247
517517	EP300	E1A binding protein p300	124.61	92.25	0.379		70.4998	71.958	0.036		47.9758	48.58	0.222		59.515	37.6745
517543	PES1	Pescadillo homolog 1, containing BRCT domain (zebrafish)	242.637	124.33	0.276		66.7835	68.117	0.036		74.5069	88.1	0.111		83.9122	46.3511
517582	MCM5	MCM5 minichromosome maintenance deficient 5, cell division cycle 46 (S. cerevisiae)	424	105.24	0.172		49.0536	97.38	0.071		65.7132	77.5	0.222		104.808	77.4583
517622	UNC84B	Unc-84 homolog B (C. elegans)	131.339	80.16	0.31		86.5918	74.845	0		74.0074	87.22	0.222		166.597	36.6537
517641	L3MBTL2	L(3)mbt-like 2 (Drosophila)	116.464	67.43	0.345		35.1802	62.071	0.036		22.9823	61.04	0.222		296.004	30.8933
517666	CYB5R3	Cytochrome b5 reductase 3	314.583	161.98	0.138		125.028	82.828	0.036		80.2476	64.44	0.222		667.964	39.2738		CopyNumber	22q13.2	Locus3504	Redon et al. (2006)	Change of UniGene cluster to Hs.652402
517731	TRABD	TraB domain containing	180.881	102.41	0.276		83.2628	91.264	0		65.2189	73.35	0		220.842	43.4052						Change of UniGene cluster to Hs.592213
517768	BRP44	Brain protein 44	127.099	104.51	0.345		90.628	117.43	0.036		25.756	80.17	0.222		508.839	63.1255
517792	C3orf10	Chromosome 3 open reading frame 10	175.038	80.24	0.069		101.164	64.896	0		96.8256	54.04	0		859.893	24.7653
517817	TMEM43	Transmembrane protein 43	136.66	75.36	0.31		40.0112	69.745	0.071		33.2974	51.38	0.111		305.792	29.7654
517821		CDNA clone IMAGE:5278517	120.532	66.29	0.31		154.046	70.348	0		131.036	69.12	0		671.353	29.3231
517888	CRTAP	Cartilage associated protein	208.151	77.38	0.207		87.5652	77.521	0.036		95.0886	58.38	0.222		103.41	36.0695
517948	DHX30	DEAH (Asp-Glu-Ala-His) box polypeptide 30	209.134	121.04	0.207		70.1142	68.826	0.036		63.8287	84.82	0.222		141.091	23.1619		CopyNumber	3p21.31	Locus0580	Tuzun et al. (2005)
517949	MAP4	Microtubule-associated protein 4	306.691	79.18	0.103		204.682	71.069	0.036		123.547	64.91	0.222		203.813	34.5407
517969	APEH	N-acylaminoacyl-peptide hydrolase	330.373	60.97	0.207		65.6765	81.536	0.036		84.6343	88.21	0.222		142.601	39.4275
517981	TUSC2	Tumor suppressor candidate 2	129.919	69.61	0.31		47.1802	78.799	0		22.9819	50.79	0.222		103.971	29.6609		CopyNumber	3p21.31	Locus0586	Redon et al. (2006) Wong et al. (2007)
518060	ARL6IP5	ADP-ribosylation-like factor 6 interacting protein 5	303.586	116.09	0.207		144.135	65.506	0.036		134.034	74.66	0		392.293	40.3888
518123	TFG	TRK-fused gene	189.815	59.7	0.138		95.8893	62.286	0.036		95.9873	66.38	0.111		474.816	27.2159
518236	SEC61A1	Sec61 alpha 1 subunit (S. cerevisiae)	272.417	82.37	0.138		130.334	84.226	0.036		80.1024	61	0		319.952	36.0443
518244	RPN1	Ribophorin I	232.536	86.03	0.172		155.157	55.079	0		111.322	61.11	0		314.234	33.4818		CopyNumber	3q21.3	Locus0668	Redon et al. (2006)
518249	CNBP	CCHC-type zinc finger, nucleic acid binding protein	307.658	69.72	0.034		229.798	60.784	0		175.572	66.17	0.111		786.47	28.8438
518250	COPG	Coatomer protein complex, subunit gamma	205.51	104.21	0.276		130.033	62.859	0.036		67.5154	62.7	0.111		145.957	34.9896
518265	CDV3	CDV3 homolog (mouse)	192.556	91.81	0.138		187.866	54.388	0		141.981	43.28	0		341.223	32.7067						Change of UniGene cluster to Hs.518265
518326	SERP1	Stress-associated endoplasmic reticulum protein 1	233.708	64.27	0.069		106.105	63.926	0.036		210.136	56.18	0		903.16	40.8354
518346	SSR3	Signal sequence receptor, gamma (translocon-associated protein gamma)	133.686	62.65	0.241		92.3621	76.42	0		96.2817	40.13	0.111		1384.11	39.6109		CopyNumber	3q25.31	Locus0703	Wong et al. (2007)
518374	QSOX1	Quiescin Q6 sulfhydryl oxidase 1	151.707	84.8	0.31		145.164	194.158	0		83.9149	105.38	0.111		228.296	73.1995		CopyNumber	1q25.2-1q25.3	Locus0186	Wong et al. (2007)
518424	NDUFB5	NADH dehydrogenase (ubiquinone) 1 beta subcomplex, 5, 16 kDa	625.192	180.45	0.276		63.1784	65.391	0		65.9072	71.07	0.111		472.783	36.476
518460	AP2M1	Adaptor-related protein complex 2, mu 1 subunit	584.101	76.35	0.069		110.879	86.556	0		144.56	61	0.111		474.56	36.781		CopyNumber	3q27.1	Locus0733	Wong et al. (2007)
518464	PSMD2	Proteasome (prosome, macropain) 26S subunit, non-ATPase, 2	538.225	93.02	0.103		173.458	78.821	0		131.964	60.97	0.222		341.492	43.1609		CopyNumber	3q27.1	Locus0733	Wong et al. (2007) Simon-Sanchez et al. (2007)
518525	GLUL	Glutamate-ammonia ligase (glutamine synthetase)	326.366	86.68	0.138		580.478	108.66	0		559.191	97.79	0		1176.03	58.1653
518551	RPL31	Ribosomal protein L31	883.502	204.46	0.103		1315.12	87.467	0		989.614	83.61	0
518608	MRFAP1L1	Morf4 family associated protein 1-like 1	107.236	53.27	0.172		87.0204	66.976	0.036		53.3403	50.94	0.222		233.504	33.3512						Change of UniGene cluster to Hs.593159
518609	ARPC5	Actin related protein 2/3 complex, subunit 5, 16 kDa	226.654	65.59	0.172		86.1291	135.375	0		166.56	130.43	0.111		588.346	32.892
518750	OCIAD1	OCIA domain containing 1	121.728	78.62	0.172		557.63	94.6	0		288.21	79.65	0		1360.79	25.9188
518805	HMGA1	High mobility group AT-hook 1	1583.57	131.69	0.172		519.78	142.88	0		1068.25	127.25	0		249.625	81.0802
518827	CCNI	Cyclin I	495.985	157.57	0.034		378.101	57.737	0		355.516	56.22	0.111		84.2411	38.1709
519276	MAPKAPK2	Mitogen-activated protein kinase-activated protein kinase 2	172.894	87.16	0.172		110.377	93.941	0		113.473	81.01	0		230.329	36.5849		CopyNumber	1q32.1	Locus0213	Locke et al. (2006)
519304	PELO	Pelota homolog (Drosophila)	204.1	151.63	0.31		91.6609	60.544	0.036		36.335	87.42	0.222		114.837	33.7765
519346	ERBB2IP	Erbb2 interacting protein	171.055	83.9	0.241		52.8348	66.158	0.071		34.535	74.9	0.222		314.357	37.0706		CopyNumber	5q12.3	Locus1140	Wong et al. (2007)
519347	SFRS12	Splicing factor, arginine/serine-rich 12	99.9827	49.97	0.31		53.4792	68.95	0.071		34.7068	73.49	0.222		207.517	27.5501
519520	RPS25	Ribosomal protein S25	717.447	181.09	0.034		1253.26	70.028	0		741.346	73.96	0
519523	SERPINB6	Serpin peptidase inhibitor, clade B (ovalbumin), member 6	180.643	74.06	0.172		97.3526	81.658	0		55.7302	84.24	0.222		3.52273	261.111
519557	TMEM14C	Transmembrane protein 14C	139.619	70.39	0.276		71.7861	79.603	0		93.236	91.88	0.111		2662.06	27.8786
519718	TTC1	Tetratricopeptide repeat domain 1	119.407	63.74	0.276		51.0224	67.897	0.036		45.9927	67.49	0		115.888	35.4435
519756	STK10	Serine/threonine kinase 10	131.852	89.36	0.379		33.3591	92.447	0.071		40.6917	113.09	0.222		132.53	29.711		CopyNumber	5q35.1	Locus1258	Redon et al. (2006)
519818	MGAT1	Mannosyl (alpha-1,3-)-glycoprotein beta-1,2-N-acetylglucosaminyltransferase	179.595	85.97	0.138		124.433	97.227	0		59.8962	67.91	0.111		188.047	33.0034		CopyNumber	5q35.3	Locus1273	Locke et al. (2006) Redon et al. (2006)
519909	MARCKS	Myristoylated alanine-rich protein kinase C substrate	360.118	219.46	0.31		315.504	101.045	0		244.912	76.44	0.222		117.679	50.3644
519930	C6orf62	Chromosome 6 open reading frame 62	131.392	63.83	0.138		140.388	69.33	0.036		121.917	56.23	0.111		110.922	29.4088
520026	VARS2	Valyl-tRNA synthetase	317.4	77.78	0.241		122.245	87.982	0		108.576	87.98	0.222		62.1925	41.4116
520028	HSPA1A	Heat shock 70 kDa protein 1A	267.627	174.2	0.241		697.498	222.758	0		1404.48	164.02	0		1040.72	63.8258
520037	NEU1	Sialidase 1 (lysosomal sialidase)	229.353	119.62	0.31		108.455	63.501	0.071		45.7207	74.52	0.222		158.726	56.0661
520070	CUTA	CutA divalent cation tolerance homolog (E. coli)	154.484	68.26	0.207		234.426	64.711	0		185.651	53.29	0.111		672.916	34.4922
520140	SRF	Serum response factor (c-fos serum response element-binding transcription factor)	130.754	59.73	0.379		78.2069	84.597	0.036		75.1097	85.11	0.111		74.7202	42.9814
520189	ELOVL5	ELOVL family member 5, elongation of long chain fatty acids (FEN1/Elo2, SUR4/Elo3-like, yeast)	137.812	70.07	0.276		92.8351	97.795	0.036		77.4167	57.29	0.222		38.8616	41.3884
520205	EIF2AK1	Eukaryotic translation initiation factor 2-alpha kinase 1	238.202	66.39	0.138		137.264	70.264	0		81.9643	68.26	0.222		596.115	27.1703
520210	KDELR2	KDEL (Lys-Asp-Glu-Leu) endoplasmic reticulum protein retention receptor 2	225.974	94.83	0.138		163.283	74.369	0		122.943	70.34	0.222		538.807	39.9635
520287	C6orf111	Chromosome 6 open reading frame 111	170.769	69.67	0.207		51.3302	65.654	0.071		131.993	67.3	0.111		252.759	37.5499
520313	CD164	CD164 antigen, sialomucin	387.431	78.65	0.172		179.754	83.704	0.036		103.313	73.66	0		842.139	32.4399
520383	STX7	Syntaxin 7	200.611	198.7	0.379		62.0473	69.148	0.036		54.7933	74.8	0.222		51.2763	37.6103
520421	PERP	PERP, TP53 apoptosis effector	278.096	105.31	0.379		142.926	121.198	0.071		155.063	87.58	0.111		2195.13	80.8802
520459	GTF2I	General transcription factor II, i	179.363	111.4	0.345		291.722	84.531	0		159.851	66.78	0.111		399.691	40.2277		InversionBreakpoint CopyNumber	7q11.23	Locus1572	Osborne et al (2001) Redon et al. (2006)
520623	C7orf27	Chromosome 7 open reading frame 27	107.456	71.73	0.345		33.8518	81.677	0.036		27.315	61.61	0.222		248.551	33.1307
520640	ACTB	Actin, beta	4381.34	95.98	0.034		1348.49	91.024	0		1961.29	60.59	0.111		5036.63	31.419		CopyNumber	7p22.1	Locus1487	Wong et al. (2007)
520740	SCRN1	Secernin 1	162.41	76.8	0.276		116.361	85.406	0		97.7237	112.58	0.111		187.177	70.595
520794	YKT6	SNARE protein Ykt6	322.61	99.65	0.276		50.3576	70.796	0.036		49.7809	44.95	0.111		40.2388	56.5871		CopyNumber	7p13	Locus1537	Wong et al. (2007)
520898	CTSB	Cathepsin B	555.781	100.98	0.034		454.516	110.993	0		400.818	102.01	0		21.2267	57.8004
520943	EIF4H	Eukaryotic translation initiation factor 4H	520.025	71.02	0.069		219.24	59.205	0		305.6	62.29	0		662.422	26.4771
520967	MDH2	Malate dehydrogenase 2, NAD (mitochondrial)	368.831	66.26	0.069		186.047	70.336	0		252.423	65.79	0		120.888	29.8499		CopyNumber	7q11.23	Locus1572	Redon et al. (2006)
520973	HSPB1	Heat shock 27kDa protein 1	608.95	126.99	0.138		466.809	130.492	0		298.972	145.41	0.111		1152.33	82.0784		CopyNumber	7q11.23	Locus1572	Redon et al. (2006) Simon-Sanchez et al. (2007)
520974	YWHAG	Tyrosine 3-monooxygenase/tryptophan 5-monooxygenase activation protein, gamma polypeptide	171.992	87.92	0.31		260.435	80.791	0.036		179.199	74.93	0.111		1930	33.1255		CopyNumber	7q11.23	Locus1572	Redon et al. (2006) Simon-Sanchez et al. (2007)
521064	ZNF655	Zinc finger protein 655	100.308	68.9	0.379		78.8826	70.082	0.071		60.6118	80.98	0.111		558.647	43.9666
521151	ZNF672	Zinc finger protein 672	185.361	113.36	0.31		46.4336	85.619	0.036		47.4704	134.19	0.222		127.305	30.141
521289	REPIN1	Replication initiator 1	220.028	101.31	0.172		86.7199	65.97	0.036		64.5685	62.31	0.222		236.176	49.6408
521487	TMEM66	Transmembrane protein 66	276.622	74.21	0.138		363.271	69.538	0		276.668	67.15	0		538.96	41.0175
521640	RAD23B	RAD23 homolog B (S. cerevisiae)	334.784	294.31	0.241		1470.83	133.199	0		85.1508	63.55	0.111		298.273	31.343
521809	RP13-122B23.3	Cofactor of BRCA1	180.782	84.61	0.172		78.571	69.549	0		72.2386	94.32	0		125.311	30.1221		CopyNumber	9q34.3	Locus2030	Simon-Sanchez et al. (2007)	Change of UniGene cluster to Hs.655043
521903	LY6E	Lymphocyte antigen 6 complex, locus E	425.607	138.7	0.172		224.921	143.711	0		176.077	67.76	0		27.3787	72.0125
521924	SIAHBP1	Fuse-binding protein-interacting repressor	381.933	82.1	0.103		89.5642	82.371	0.036		59.5536	73.11	0.111		401.225	45.9015
521969	NDUFB11	NADH dehydrogenase (ubiquinone) 1 beta subcomplex, 11, 17.3 kDa	144.584	114.75	0.379		136.302	86.811	0		55.6326	96.01	0		400.945	33.0486
521973	WDR13	WD repeat domain 13	177.467	106.14	0.172		49.9525	80.964	0.036		39.926	90.53	0.111		142.178	54.6859
522074	TSC22D3	TSC22 domain family, member 3	194.815	93.94	0.207		98.7159	162.656	0.071		183.697	145.6	0		75.3575	43.5955
522110	CREB3	CAMP responsive element binding protein 3	153.053	94.31	0.241		42.7172	63.849	0.071		29.4382	57.72	0.222		152.373	38.2111
522114	CLTA	Clathrin, light polypeptide (Lca)	317.852	88.44	0.103		155.257	58.159	0		93.4679	54.91	0		909.358	30.7199
522310	NANS	N-acetylneuraminic acid synthase (sialic acid synthase)	114.602	62.52	0.31		91.1882	102.193	0.036		111.23	114.7	0.111		227.486	72.4356
522373	GSN	Gelsolin (amyloidosis, Finnish type)	434.411	204.85	0.138		323.959	177.958	0		134.498	163.88	0.111		1015.67	83.0105
522394	HSPA5	Heat shock 70 kDa protein 5 (glucose-regulated protein, 78 kDa)	367.529	102.24	0.172		784.292	84.466	0		695.644	96.96	0		892.356	34.632
522463	EEF1A1	Eukaryotic translation elongation factor 1 alpha 1	9324.87	148.86	0		3936.86	71.136	0		4621.6	78.17	0
522507	FBXW5	F-box and WD-40 domain protein 5	199.145	90.48	0.276		108.162	66.015	0.036		114.541	64.14	0		369.127	29.4588		CopyNumber	9q34.3	Locus2030	Simon-Sanchez et al. (2007)
522584	TMSB4X	Thymosin, beta 4, X-linked	1362.45	161.68	0.172		1985.02	80.072	0		1864.38	65.53	0		2817.95	42.3467
522590	EIF1AX	Eukaryotic translation initiation factor 1A, X-linked	136.348	67.99	0.207		125.352	65.845	0		87.0361	74.78	0.111		155.778	39.3543
522632	TIMP1	TIMP metallopeptidase inhibitor 1	386.909	180.87	0.241		193.446	157.608	0		149.259	117.91	0.111		1399.3	82.9714
522665	MAGED2	Melanoma antigen family D, 2	430.709	110.49	0.138		74.886	99.277	0.071		78.391	77.48	0.111		169.427	65.1635
522675	LAS1L	LAS1-like (S. cerevisiae)	201.586	69.13	0.241		56.3477	68.019	0.071		35.3937	56.96	0.222		89.1563	49.5522
522752	PSMD10	Proteasome (prosome, macropain) 26S subunit, non-ATPase, 10	122.906	60.9	0.276		74.9036	63.845	0.036		65.1337	87.37	0.111		226.126	29.9981
522817	BCAP31	B-cell receptor-associated protein 31	290.934	84.5	0.172		110.798	92.871	0		243.72	76.57	0		446.448	43.9124
522819	IRAK1	Interleukin-1 receptor-associated kinase 1	382.94	97.8	0.138		147.414	75.664	0		128.024	77.03	0		442.537	53.5616
522823	EMD	Emerin (Emery-Dreifuss muscular dystrophy)	171.348	87.58	0.379		89.8306	65.963	0		55.5215	55.51	0.111		80.4028	39.0787		Inversion	Xq28	Locus3631	Tuzun et al. (2005)
522932	NCOA4	Nuclear receptor coactivator 4	209.191	70.05	0.138		63.6643	74.408	0.071		62.1204	87.31	0.222		932.939	35.7401		CopyNumber	10q11.23	Locus2097	Redon et al. (2006)
522995	EIF4EBP2	Eukaryotic translation initiation factor 4E binding protein 2	176.814	73.83	0.103		72.69	72.572	0		92.7634	85.46	0.222		155.405	29.7806
523004	PSAP	Prosaposin (variant Gaucher disease and variant metachromatic leukodystrophy)	1098.27	123.65	0.034		854.929	91.736	0		1093.46	104.71	0		1020.96	39.5717
523012	DDIT4	DNA-damage-inducible transcript 4	415.152	125.1	0.276		174.924	151.591	0.036		108.266	101.71	0.111		460.736	105.862
523054	TMEM50A	Transmembrane protein 50A	139.642	109.41	0.276		109.079	58.025	0		85.8061	56.99	0.111		215.838	28.8603		CopyNumber	1p36.11	Locus0048	Sebat et al. (2004) Tuzun et al. (2005) Sharp et al. (2005) Locke et al. (2006) Wong et al. (2007)
523131	TRAPPC3	Trafficking protein particle complex 3	139.677	66.61	0.31		61.6421	64.374	0.036		54.9468	87.13	0		176.906	27.0556
523145	DDOST	Dolichyl-diphosphooligosaccharide-protein glycosyltransferase	338.025	90.17	0.103		119.034	77.646	0		77.4559	74.44	0		713.077	34.5744
523215	NDUFB8	NADH dehydrogenase (ubiquinone) 1 beta subcomplex, 8, 19 kDa	199.505	106.37	0.172		132.646	72.872	0		87.1914	71.68	0.111		515.768	29.7328		CopyNumber	10q24.31	Locus2164	Redon et al. (2006)
523238	NOLC1	Nucleolar and coiled-body phosphoprotein 1	176.021	83.34	0.138		97.3658	72.683	0		120.042	66.25	0.222		77.3726	32.2822
523262	TMEM59	Transmembrane protein 59	262.489	95.63	0.069		168.879	70.075	0.036		131.353	69.97	0		1073.88	31.0997
523299	EIF3S10	Eukaryotic translation initiation factor 3, subunit 10 theta, 150/170 kDa	180.246	76.56	0.172		112.29	84.002	0.071		94.0783	72.86	0.222		94.9259	27.9783
523302	PRDX3	Peroxiredoxin 3	948.844	182.31	0.138		83.9414	73.397	0.036		52.7997	58.41	0.111		39.1558	33.6839
523560	HSP90AA2	Heat shock protein 90kDa alpha (cytosolic), class A member 2	971.866	81.16	0		822.829	81.275	0		971.821	62.39	0
523680	SSRP1	Structure specific recognition protein 1	259.943	67.23	0.138		128.112	83.522	0		107.043	96.51	0.111		160.423	34.9277
523789	TncRNA	Trophoblast-derived noncoding RNA	290.762	109.38	0.31		400.447	160.564	0		399.151	138.88	0		126.46	81.1725
523829	POLD4	Polymerase (DNA-directed), delta 4	192.79	92.64	0.31		73.0286	93.802	0.036		62.3546	75.95	0.111		128.329	63.4465
523836	GSTP1	Glutathione S-transferase pi	363.834	79.45	0.103		390.111	118.615	0		551.152	91.25	0		692.253	64.8915		CopyNumber	11q13.1-11q13.2	Locus2278	Simon-Sanchez et al. (2007)
523852	CCND1	Cyclin D1	257.938	79.21	0.31		315.81	122.324	0		140.781	82.29	0.222		223.693	123.192		CopyNumber	11q13.2-11q13.3	Locus2280	Wong et al. (2007)
523875	INPPL1	Inositol polyphosphate phosphatase-like 1	198.482	82.78	0.31		52.6242	85.23	0.036		67.4517	82.01	0.222		138.282	32.5377
524009	AASDHPPT	Aminoadipate-semialdehyde dehydrogenase-phosphopantetheinyl transferase	139.83	74.1	0.345		73.3581	72.052	0.071		48.5143	71.53	0.222		181.411	38.9145
524081	DPAGT1	Dolichyl-phosphate (UDP-N-acetylglucosamine) N-acetylglucosaminephosphotransferase 1 (GlcNAc-1-P transferase)	125.851	78.99	0.345		43.6968	79.744	0.036		25.3963	66.56	0.222		131.073	30.87
524084	RNF26	Ring finger protein 26	170.5	95.6	0.31		45.7603	71.594	0		52.4624	63.4	0.222		310.087	30.4341
524161	RSU1	Ras suppressor protein 1	173.915	80.13	0.276		81.9351	56.548	0.071		58.0366	46.88	0		158.342	33.4849		CopyNumber	10p13	Locus2062	Redon et al. (2006) Wong et al. (2007)
524171	RAD52	RAD52 homolog (S. cerevisiae)	128.355	73.88	0.345		57.8974	65.016	0.036		39.2037	45.15	0.222
524183	FKBP4	FK506 binding protein 4, 59 kDa	345.045	165.12	0.138		195.273	99.768	0.036		250.381	82.32	0.111		259.104	66.5191		CopyNumber	12p13.33	Locus2363	Wong et al. (2007)
524195	ARHGAP21	Rho GTPase activating protein 21	118.865	87.1	0.379		102.623	77.484	0.036		45.903	110.88	0.222		329.674	54.1682
524214	MLF2	Myeloid leukemia factor 2	271.911	68.75	0.138		109.607	65.059	0		93.9735	80.62	0.111		429.422	38.0435
524219	TPI1	Triosephosphate isomerase 1	1085.58	88.77	0.069		928.105	102.769	0		1283.75	138.72	0		1413.03	41.6228
524271	PHC2	Polyhomeotic-like 2 (Drosophila)	333.787	105.07	0.138		59.0308	101.036	0		72.0742	117.41	0.111		303.87	28.5151
524367	CBARA1	Calcium binding atopy-related autoantigen 1	133.745	65.29	0.207		95.2531	97.515	0		23.6824	69.12	0.222		212.521	34.8939
524395	TUBA1A	Tubulin, alpha 1a	423.078	127.26	0.241		779.968	160.712	0.071		629.432	152.46	0.111		691.037	113.975						Change of UniGene cluster to Hs.654422
524464	ATP5G2	ATP synthase, H+ transporting, mitochondrial F0 complex, subunit c (subunit 9), isoform 2	300.009	124.98	0.172		295.346	63.842	0		249.774	51.93	0.111		800.605	36.8699
524502	RNF41	Ring finger protein 41	110.381	68.59	0.241		55.1177	63.302	0.036		38.1575	53.21	0.222		35.0162	67.3947		CopyNumber	12q13.2	Locus2429	Iafrate et al. (2004)
524530	CTDSP2	CTD (carboxy-terminal domain, RNA polymerase II, polypeptide A) small phosphatase 2	286.908	136.97	0.103		54.3997	62.041	0.071		58.6371	69.36	0.222		119.539	33.2895
524590	RAB21	RAB21, member RAS oncogene family	112.13	48.4	0.379		39.3327	62.235	0.071		32.9017	59.64	0.222		168.269	24.9837		CopyNumber	12q21.1	Locus2454	Redon et al. (2006)
524599	NAP1L1	60S ribosomal protein L6 (RPL6A)	559.965	99.14	0.034		179.389	101.391	0.036		171.628	88.17	0.111		877.452	45.6823
524690	PPIE	Peptidylprolyl isomerase E (cyclophilin E)	224.329	109.34	0.207		60.8564	157.155	0.071		37.4492	91.05	0.222		129.109	25.6999		CopyNumber	1p34.2	Locus0060	Redon et al. (2006)
524788	RAB35	RAB35, member RAS oncogene family	97.175	65.96	0.379		47.4003	66.855	0.071		46.7075	77.38	0.222		152.646	26.13
524809	CLIP1	CAP-GLY domain containing linker protein 1	121.913	90.76	0.345		71.4244	80.998	0.071		32.5979	68.39	0.222		71.4411	35.7452
524899	SAP18	Sin3-associated polypeptide, 18 kDa	129.026	72.41	0.172		89.4697	64.255	0		95.6722	74.61	0.222		638.695	30.1744
524920	ZFP91	Zinc finger protein 91 homolog (mouse)	128.101	83.51	0.207		99.4	66.478	0		61.6692	67.69	0.111		789.946	26.287
524969	UFM1	Ubiquitin-fold modifier 1	172.407	84.47	0.31		85.2336	65.487	0		50.5128	61.47	0.222		159.561	35.3688						Change of UniGene cluster to Hs.643655 or Hs.694848
525134	POMGNT1	Protein O-linked mannose beta1,2-N-acetylglucosaminyltransferase	161.815	102.74	0.345		77.2516	62.667	0.036		52.4045	77.61	0.222		157.754	32.6737
525163	ANKRD10	Ankyrin repeat domain 10	156.217	79.59	0.207		92.1028	68.794	0.036		118.151	66.4	0		209.087	38.0444
525232	LRP10	Low density lipoprotein receptor-related protein 10	201.983	129.16	0.138		71.8817	89.472	0.036		78.602	84.11	0		536.955	31.5822
525238	C14orf119	Chromosome 14 open reading frame 119	141.958	104.26	0.276		130.288	93.868	0		59.1629	67.35	0.111		602.437	37.6618
525330	ARF6	ADP-ribosylation factor 6	191.656	134.63	0.103		129.694	77.23	0		183.063	61.77	0		381.486	40.0454
525391	C1orf123	Chromosome 1 open reading frame 123	98.2429	87.2	0.31		44.148	59.566	0.036		42.1338	65.68	0.222		156.199	32.8281		CopyNumber	1p32.3	Locus0074	Simon-Sanchez et al. (2007)
525527	RER1	RER1 retention in endoplasmic reticulum 1 homolog (S. cerevisiae)	137.561	72.32	0.31		57.3294	71.426	0.071		100.139	58.46	0.111		184.064	29.228		CopyNumber	1p36.33-1p36.32	Locus0004	Wong et al. (2007)
525626	PACS2	Phosphofurin acidic cluster sorting protein 2	126.736	98.42	0.345		36.1433	70.541	0.036		28.2657	80.56	0.222		93.8503	33.6049		CopyNumber	14q32.33	Locus2747	Redon et al. (2006) Wong et al. (2007)
525899	C6orf49	Chromosome 6 open reading frame 49	144.666	83.87	0.172		114.558	90.179	0		114.545	61.1	0.222		197.833	28.3892
526464	PML	Promyelocytic leukemia	129.509	84.95	0.345		75.3269	68.987	0.036		26.1333	58.8	0.222		142.577	30.8787		CopyNumber	15q24.1	Locus2808	Redon et al. (2006)
526521	MDH1	Malate dehydrogenase 1, NAD (soluble)	414.975	150.61	0.103		302.745	96.013	0		250.882	101.74	0		147.154	33.8633
527105	HNRPDL	Heterogeneous nuclear ribonucleoprotein D-like	215.394	95.16	0.207		425.766	68.103	0		371.423	53.26	0		445.414	26.6133
527193	RPS23	Ribosomal protein S23	178.234	128.51	0.207		1153.32	66.74	0		1409.75	60.87	0		54.686	37.9281
527348	AKAP9	A kinase (PRKA) anchor protein (Yotiao) 9	103.64	60.76	0.31		39.3405	68.024	0.071		31.1735	107.14	0.111		156.879	41.9279
527412	ASAH1	N-acylsphingosine amidohydrolase (acid ceramidase) 1	216.471	95.28	0.241		124.234	112.078	0.036		111.777	104.84	0.222		954	37.458
527861	OS9	Amplified in osteosarcoma	317.552	151.86	0.138		157.274	75.047	0		174.546	93.72	0		778.129	44.7615
527862	PKD1	Hypothetical protein LOC339047	142.248	87.72	0.345		135.272	77.708	0		121.832	69.64	0.222					CopyNumber	16p13.3	Locus2866	Simon-Sanchez et al. (2007)
527980	DUT	DUTP pyrophosphatase	150.768	79.02	0.207		96.0161	93.189	0		140.084	80.91	0.111		72.2053	28.2783		CopyNumber	15q21.1	Locus2774	Redon et al. (2006)
528050	HARS	Histidyl-tRNA synthetase	171.623	84.32	0.138		39.2545	86.074	0.071		39.5022	93.86	0.222		153.006	24.8365
528222	NDUFS4	NADH dehydrogenase (ubiquinone) Fe-S protein 4, 18 kDa (NADH-coenzyme Q reductase)	112.1	94.04	0.276		72.7915	71.253	0		56.9177	67.43	0.222		297.989	38.1756
528300	PITRM1	Pitrilysin metallopeptidase 1	121.998	61.07	0.276		46.3518	70.718	0.071		37.2146	64.6	0.111		143.103	32.1635		CopyNumber	10p15.2-10p15.3	Locus2038	Redon et al. (2006)
528305	DDX17	DEAD (Asp-Glu-Ala-Asp) box polypeptide 17	298.2	91.95	0.138		235.954	69.322	0		323.869	54.84	0		1767.97	27.0571
528572	SORBS3	Sorbin and SH3 domain containing 3	187.7	104.57	0.345		62.307	107.178	0.036		40.5816	69.71	0.222		121.352	39.9356		CopyNumber	8p21.3	Locus1710	Redon et al. (2006)
528668	RPL6	Ribosomal protein L6	1037.68	85.03	0.034		572.618	82.668	0		640.958	72.93	0
528780	GSPT1	G1 to S phase transition 1	170.881	56.71	0.138		73.9715	78.91	0.036		95.643	74.72	0.111		545.266	28.604
528803	UQCRC2	Ubiquinol-cytochrome c reductase core protein II	272.39	84.82	0.103		118.93	63.956	0		69.1883	61.88	0.222		637.491	39.0916		Inversion	16p12.2-16p12.1	Locus2894	Tuzun et al. (2005)
529059	EIF3S4	Eukaryotic translation initiation factor 3, subunit 4 delta, 44 kDa	311.327	92.44	0.172		112.541	86.7	0		155.843	79.33	0		436.61	43.1027		CopyNumber	19p13.2	Locus3216	Wong et al. (2007)
529132	SEPW1	Selenoprotein W, 1	231.08	110.89	0.276		115.815	101.861	0		206.579	89.23	0		607.672	37.4494
529244	NCK2	NCK adaptor protein 2	236.701	169.13	0.345		42.1663	79.263	0.036		48.8149	59.97	0.222		299.177	31.6886		CopyNumber	2q12.2	Locus0387	Iafrate et al. (2004)
529280	ANAPC7	Anaphase promoting complex subunit 7	94.0371	52.31	0.379		51.63	59.843	0.036		42.5886	87.27	0.222		122.274	29.2826
529303	ARPC2	Actin related protein 2/3 complex, subunit 2, 34 kDa	329.767	127.35	0.034		204.04	118.674	0		324.144	115.14	0.111		857.433	38.0313
529369	AFAP1	Actin filament associated protein 1	101.033	56.96	0.379		54.8541	89.291	0		25.2647	76.5	0.111		9.01159	69.9546
529400	IFNAR1	Interferon (alpha, beta and omega) receptor 1	108.713	56.53	0.31		76.1563	76.129	0		40.6261	114.07	0.111		32.0532	45.0789
529420	UBE2G2	Ubiquitin-conjugating enzyme E2G 2 (UBC7 homolog, yeast)	160.641	100.65	0.103		928.9	107.729	0		106.797	48.77	0		56.4116	37.5751
529591	TLOC1	Translocation protein 1	141.817	65.8	0.172		80.624	68.743	0		78.8134	61.99	0.111		467.289	39.5607
529618	TFRC	Transferrin receptor (p90, CD71)	212.762	85.52	0.241		89.5063	87.093	0.036		82.624	91.59	0.111		36.009	56.8404		CopyNumber Invesion CopyNumber	3q29	Locus0753	Iafrate et al. (2004) Tuzun et al. (2005) Redon et al. (2006)
529631	RPL35A	Ribosomal protein L35a	453.575	173.13	0.103		891.994	74.723	0		620.307	56.6	0		176.788	30.7869		CopyNumber	3q29	Locus0755	Iafrate et al. (2004)
529782	VCP	Valosin-containing protein	532.578	85.03	0.034		173.747	58.528	0		130.673	66.49	0		146.408	27.7717
529798	BTF3	Basic transcription factor 3	400.114	94.96	0.069		270.434	75.074	0		328.918	49.58	0		1755.52	30.599
529862	CSNK1A1	Casein kinase 1, alpha 1	210.721	69.09	0.103		102.922	62.807	0		117.161	56.2	0.222
529890	CANX	Calnexin	399.31	129.28	0.069		448.92	63.76	0		331.325	41.79	0		3988.58	27.1974		CopyNumber	5q35.3	Locus1270	Wong et al. (2007)
529892	SQSTM1	Sequestosome 1	789.123	108.86	0.034		194.959	108.94	0.036		139.128	107.43	0.222					CopyNumber	5q35.3	Locus1271	Iafrate et al. (2004)
529957	SEC63	SEC63-like (S. cerevisiae)	120.121	80.8	0.276		70.5763	57.493	0.036		71.4519	52.24	0		242.412	35.5488
530096	EIF3S2	Eukaryotic translation initiation factor 3, subunit 2 beta, 36 kDa	451.936	86.61	0.034		284.859	68.284	0		137.924	57.16	0.111		422.181	29.4347
530118	LUC7L2	LUC7-like 2 (S. cerevisiae)	132.757	59.55	0.172		74.6466	65.41	0		57.2075	50.39	0.111		386.794	22.8971
530291	ANXA11	Annexin A11	279.246	86.71	0.069		75.6396	94.654	0		62.1351	78.23	0		77.2281	37.3
530314	SSNA1	Sjogren's syndrome nuclear autoantigen 1	122.2	58.54	0.379		75.265	113.914	0		72.3497	69.84	0.111		135.513	32.5137		CopyNumber	9q34.3	Locus2030	Simon-Sanchez et al. (2007)
530331	PDHA1	Pyruvate dehydrogenase (lipoamide) alpha 1	179.991	79.37	0.207		104.893	79.954	0.071		96.6472	72.31	0.111		393.159	48.43
530381	PIM3	Pim-3 oncogene	114.61	72.86	0.345		42.0219	84.231	0		44.923	94.49	0.111		740.805	47.8501
530412	SERBP1	SERPINE1 mRNA binding protein 1	289.558	66.47	0.069		569.263	108.423	0		884.307	121.35	0		755.689	25.7267
530436	STXBP3	Syntaxin binding protein 3	113.837	77.4	0.276		71.8436	68.507	0.036		39.1504	65.12	0		89.3584	36.1461
530479	PMF1	Polyamine-modulated factor 1	128.35	73.53	0.241		60.2151	68.086	0.071		50.1628	67.87	0.222		130.745	30.7598
530687	RNH1	Ribonuclease/angiogenin inhibitor 1	342.473	102.27	0.172		126.29	76.351	0		123.161	101.2	0.111		388.743	29.716		CopyNumber	11p15.5	Locus2200	Redon et al. (2006)
530734	MRPL16	Mitochondrial ribosomal protein L16	106.222	67.89	0.345		48.5055	78.248	0.036		43.8201	67	0.222		203.803	36.7259
530753	C11orf59	Chromosome 11 open reading frame 59	153.747	63.46	0.276		132.794	64.893	0		122.185	58.43	0.111		1049.37	27.2118
530823	COPS7A	COP9 constitutive photomorphogenic homolog subunit 7A (Arabidopsis)	202.702	132.83	0.138		52.4312	71.408	0.036		34.7201	46.24	0.111		219.783	24.6289
530862	PRKAG1	Protein kinase, AMP-activated, gamma 1 non-catalytic subunit	136.754	73.16	0.241		38.2637	76.965	0.071		24.0597	57.79	0.111		216.03	27.9098		CopyNumber	12q13.12	Locus2421	Wong et al. (2007)
531081	LGALS3	Lectin, galactoside-binding, soluble, 3 (galectin 3)	318.014	134.08	0.241		403.191	144.328	0		188.815	111.97	0.111		1778.83	73.4657
531089	PSMA3	Proteasome (prosome, macropain) subunit, alpha type, 3	218.401	93.16	0.276		54.3512	64.918	0		58.2452	72.81	0.222		240.623	40.7822
531176	SARS	Seryl-tRNA synthetase	297.547	88.08	0.138		137.345	69.909	0.036		192.02	57.22	0.111		407.01	25.6528
531330	CBWD1	COBW domain containing 2	123.091	79.22	0.31		125.233	73.904	0		113.071	68.46	0.111		834.174	46.8935		CopyNumber	9p24.3	Locus1883	Redon et al. (2006)
531614	BTBD14B	BTB (POZ) domain containing 14B	123.086	63.39	0.31		79.325	75.55	0.071		84.9349	89.38	0.111		260.935	66.6489
531752	RANBP3	RAN binding protein 3	122.485	64.65	0.31		44.3159	65.882	0.071		46.3452	66	0		53.6586	35.5231
531856	GAS5	Growth arrest-specific 5	227.799	134.55	0.241		609.956	113.19	0		567.601	102.77	0		10.3221	101.759
531876	DYNLRB1	Dynein, light chain, roadblock-type 1	167.513	104.22	0.241		122.786	75.407	0.036		87.4844	59.71	0.222		539.732	29.2925						Change of UniGene cluster to Hs.593920
531879	RAD1	RAD1 homolog (S. pombe)	115.153	74.02	0.379		58.802	73.807	0.071		33.4034	53.04	0.111		88.5092	36.029
532359	RPL5	Ribosomal protein L5	747.386	72.96	0		682.587	71.751	0		899.394	67.01	0		3112.89	40.2516
532399	ZC3H11A	Zinc finger CCCH-type containing 11A	139.501	74.48	0.241		64.3356	60.435	0.071		53.3001	56.19	0.111		556.41	25.2701
532755	C16orf80	Chromosome 16 open reading frame 80	95.165	63.38	0.207		37.2899	59.699	0.071		35.5336	57.88	0.222		174.78	35.4742
532790	NMT1	N-myristoyltransferase 1	165.975	105.96	0.172		94.4279	82.548	0		83.206	52.24	0.222		153.66	31.5282
532793	KPNB1	Karyopherin (importin) beta 1	568.942	129.62	0		88.0973	105.696	0.036		160.687	81.87	0.111		299.764	37.0808		CopyNumber	17q21.32	Locus3031	Redon et al. (2006)
532803	HN1	Hematological and neurological expressed 1	225.816	90.89	0.103		218.387	110.793	0		194.848	85.55	0.111		251.259	89.2268
532826	MCL1	Myeloid cell leukemia sequence 1 (BCL2-related)	252.477	83.8	0.207		221.927	124.521	0.036		436.044	83.52	0		55.9242	39.145
532853	NDUFB7	NADH dehydrogenase (ubiquinone) 1 beta subcomplex, 7, 18 kDa	145.797	84.03	0.345		150.656	75.001	0		86.7057	66.43	0.111		104.946	47.8688
533030	TRIOBP	TRIO and F-actin binding protein	339.955	148.19	0.207		108.547	90.842	0.036		91.9893	90.93	0.111		235.532	30.9722		CopyNumber	22q13.1	Locus3496	Redon et al. (2006)
533059	TUBB	Tubulin, beta polypeptide	2476.41	87.07	0		423.099	100.232	0		432.633	104.06	0.111		952.4	34.4635		CopyNumber	6p21.33	Locus1312	Redon et al. (2006)
533122	SFRS10	Splicing factor, arginine/serine-rich 10 (transformer 2 homolog, Drosophila)	182.515	60.97	0.034		111.101	60.638	0.071		124.036	67.72	0		610.087	26.2302
533136	LRPAP1	Low density lipoprotein receptor-related protein associated protein 1	234.757	108.38	0.207		119.747	71.518	0		67.4845	58.25	0.111		202.24	47.7209		CopyNumber	4p16.2	Locus0761	Redon et al. (2006) Wong et al. (2007)
533192	TOMM20	Translocase of outer mitochondrial membrane 20 homolog (yeast)	208.871	77.43	0.138		133.515	67.134	0.036		119.133	68.06	0		390.254	37.8047
533222	DIMT1L	DIM1 dimethyladenosine transferase 1-like (S. cerevisiae)	129.166	69.14	0.379		42.4059	60.547	0.071		36.8716	44.13	0.111		164.718	28.2986		CopyNumber	5q12.1	Locus1137	Redon et al. (2006)
533245	DDX46	DEAD (Asp-Glu-Ala-Asp) box polypeptide 46	118.533	50.97	0.345		51.51	65.701	0.036		46.7121	63.31	0.111		179.53	24.3081		CopyNumber	5q31.1	Locus1222	Wong et al. (2007)
533282	NONO	Non-POU domain containing, octamer-binding	842.919	104.94	0.034		184.069	56.668	0		183.69	77.18	0		1100.81	25.2874
533308	PPP2R5D	Protein phosphatase 2, regulatory subunit B (B56), delta isoform	223.228	100.62	0.138		47.4643	68.447	0.036		48.7747	64.22	0.222		202.263	24.3937
533317	VIM	Vimentin	1800.81	137.19	0.069		658.718	143.969	0		745.871	104.93	0.111		2393.96	70.8826
533437	TCEB1	Transcription elongation factor B (SIII), polypeptide 1 (15 kDa, elongin C)	121.084	94.03	0.276		103.332	71.068	0.036		132.396	64.32	0.222
533440	WWP1	WW domain containing E3 ubiquitin protein ligase 1	146.509	87.93	0.345		60.0853	143.675	0.036		45.5076	61.68	0.222		235.542	58.6682
533474	PPP1R8	Protein phosphatase 1, regulatory (inhibitor) subunit 8	95.0799	118.26	0.379		50.6037	59.554	0.036		53.8931	75.77	0.111		128.824	31.2089
533479	LYPLA2	Lysophospholipase II	223.786	59.26	0.276		107.169	69.593	0.036		96.221	76.98	0.111		86.4425	31.0922
533526	ATRX	Alpha thalassemia/mental retardation syndrome X-linked (RAD54 homolog, S. cerevisiae)	149.83	61.38	0.276		73.2183	71.063	0		49.8627	57.89	0.111		218.927	31.2589
533624	H3F3A	H3 histone, family 3A	322.442	81.23	0.103		986.855	70.845	0		959.571	58.54	0		1867.45	27.1906
533712	RBM4	RNA binding motif protein 4	169.22	66.18	0.138		54.4681	65.234	0.036		55.5879	73.88	0.222		259.047	30.1215
533732	SRP14	Signal recognition particle 14 kDa (homologous Alu RNA binding protein)	223.868	85.87	0.172		350.315	65.497	0		204.309	50.13	0		1297.83	21.8659
533771	STUB1	STIP1 homology and U-box containing protein 1	238.446	84.03	0.241		74.0133	93.537	0		50.2382	77.32	0.222		1094.17	25.4327		CopyNumber	16p13.3	Locus2866	Redon et al. (2006) Simon-Sanchez et al. (2007)
533782	KRT8	Keratin 8	1307.25	94.61	0.379		1096	221.647	0.036		544.775	104.33	0.222		29.7124	50.293
533977	TXNIP	Thioredoxin interacting protein	429.728	92.27	0.034		105.457	109.579	0.071		160.184	105.13	0.111		1758.85	51.2793		CopyNumber	1q21.1	Locus0147	Redon et al. (2006) Wong et al. (2007) Simon-Sanchez et al. (2007)
533985	EXOC7	Exocyst complex component 7	168.921	93.23	0.276		83.8051	197.673	0.036		55.917	64.84	0.111		188.225	31.8511
533986	ZMYM6	Zinc finger, MYM-type 6	99.1611	62.99	0.31		42.9685	68.639	0.036		24.5815	130.07	0.222		179.954	28.577
534125	HLA-C	Major histocompatibility complex, class I, C	610.102	155.8	0.034		477.324	142.616	0		832.588	105.81	0.111		4813.26	38.314		CopyNumber	6p21.33	Locus1313	Redon et al. (2006) Simon-Sanchez et al. (2007)
534168	NDUFA1	NADH dehydrogenase (ubiquinone) 1 alpha subcomplex, 1, 7.5 kDa	261.508	202.07	0.31		304.787	75.97	0.036		323.988	55.72	0		1011.41	45.9327		CopyNumber	Xq24	Locus3602	Redon et al. (2006)
534212	SEC22B	SEC22 vesicle trafficking protein homolog B (S. cerevisiae)	107.957	68.79	0.379		57.7469	77.325	0		43.3201	66.35	0.222		99.622	33.064		CopyNumber	1q21.1	Locus0147	Redon et al. (2006) Mills et al. (2006)	Change of UniGene cluster to Hs.632438
534255	B2M	Beta-2-microglobulin	1303.98	172.16	0		2594.12	96.867	0		2910.69	103.61	0		4736.9	32.5375		CopyNumber	15q21.1	Locus2773	Redon et al. (2006)
534307	CCND3	Cyclin D3	471.76	356.89	0.207		49.6441	90.484	0.036		47.4259	99.71	0.111		237.121	58.2131
534314	EIF5A	Eukaryotic translation initiation factor 5A	438.378	88.29	0.207		745.093	85.642	0		902.216	82.8	0		123.06	45.0205
534326	ITGB4BP	Integrin beta 4 binding protein	360.062	78.91	0.103		132.911	91.249	0		113.474	96.69	0.111		398.893	46.5354
534338	PPP4C	Protein phosphatase 4 (formerly X), catalytic subunit	191.525	75.42	0.138		85.0384	66.089	0.036		78.2579	71	0.222		158.125	58.474		CopyNumber	16p11.2	Locus2903	Redon et al. (2006) Wong et al. (2007)
[truncated: 90 more rows]
